# Supplementary material for: Diversity-Generating Retroelements in Prokaryotic Immunity
Source: Int J Mol Sci. 2023 Mar 15;24(6):5614. doi: 10.3390/ijms24065614 (PMC10053308; doi:10.3390/ijms24065614)
Supplement: Supplementary file 1 [file ijms-24-05614-s001.zip]

Archive with 2 entries (2 files):
- ijms-2199665-supplementary.pdf
- ijms-2199665-supplementary.tsv
