# Supplementary material for: Diversity-Generating Retroelements in Prokaryotic Immunity
Source: Int J Mol Sci. 2023 Mar 15;24(6):5614. doi: 10.3390/ijms24065614 (PMC10053308; doi:10.3390/ijms24065614)
Supplement: Supplementary file 1 [file ijms-24-05614-s001.zip › ijms-2199665-supplementary.tsv]

Number of contigs	Pfams
2	Im.PF06688.13	VR.PF00630.21
119	Im.PF06605.13	PF05105.14	PF05709.13	VR.PF10651.11
3	Im.PF05635.13	Im.VR.PF18454.3	PF04865.16	PF10076.11
9	Im.PF01442.20	PF07464.13	VR.PF10651.11
158	Im.PF00680.22	Im.PF05635.13	Im.VR.PF00536.32
51	Im.PF00680.22	Im.PF05635.13	VR.PF16190.7
11	Im.PF00680.22	Im.PF05635.13	Im.VR.PF08308.13
1	Im.PF00680.22	Im.PF05635.13	PF04865.16	PF10076.11	VR.PF16190.7
10	Im.PF14493.8	Im.VR.PF00536.32
6	Im.PF00680.22	VR.PF18959.2
28	Im.PF05635.13	VR.PF19408.1
19	Im.VR.PF18454.3	VR.PF19755.1
1	Im.PF00028.19	Im.PF00515.30	Im.PF00680.22	Im.PF01590.28	Im.PF01968.20	Im.PF02369.18	Im.PF04849.15	Im.PF05478.13	Im.PF05635.13	Im.PF13432.8	Im.VR.PF08357.13	PF01634.20	PF02985.24	PF03649.15	PF04513.14	PF04865.16	PF05887.13	PF07464.13	PF07748.15	PF07902.13	PF19264.1
1	Im.PF00680.22	Im.PF05036.15	Im.PF05635.13	Im.PF14938.8	VR.PF16190.7
1	Im.PF00028.19	Im.PF00493.25	Im.PF00536.32	Im.PF00680.22	Im.PF01590.28	Im.PF01968.20	Im.PF05478.13	Im.PF10779.11	Im.PF12329.10	Im.PF13432.8	Im.PF13509.8	Im.PF13646.8	Im.PF17989.3	Im.VR.PF00536.32	PF01634.20	PF02880.18	PF02985.24	PF03649.15	PF05090.16	PF06202.16	PF09721.12	PF20028.1
1	Im.PF00680.22	Im.PF01071.21	Im.PF05635.13	Im.PF13203.8	Im.PF13509.8	Im.PF13646.8	Im.PF13649.8	Im.PF13895.8	Im.VR.PF13271.8	PF01634.20	PF02880.18	PF07703.16	PF18221.3
1	Im.PF00493.25	Im.PF00515.30	Im.PF00536.32	Im.PF01968.20	Im.PF03787.17	Im.PF13203.8	Im.PF13271.8	Im.PF13637.8	Im.PF13649.8	Im.PF14341.8	Im.VR.PF08357.13	Im.VR.PF13271.8	PF01634.20	PF04454.14	PF04865.16	PF06202.16	PF11984.10	PF12797.9
1	Im.PF00536.32	Im.PF01590.28	Im.PF01968.20	Im.PF05635.13	Im.PF07603.13	Im.PF07647.19	Im.PF08308.13	Im.PF12796.9	Im.PF13203.8	Im.PF13271.8	Im.PF17989.3	Im.VR.PF07647.19	Im.VR.PF13271.8	PF01634.20	PF04513.14	PF04986.15	PF05887.13
1	Im.PF00536.32	Im.PF00680.22	Im.PF01968.20	Im.PF05635.13	Im.PF13432.8	Im.PF14938.8	Im.VR.PF00536.32	PF02880.18	PF06202.16
1	Im.PF00493.25	Im.PF01442.20	Im.PF01464.22	Im.PF05489.14	Im.PF06723.15	Im.PF08220.14	Im.PF09693.12	Im.PF13415.8	Im.PF13509.8	Im.PF13936.8	Im.PF14493.8	Im.PF16661.7	PF01634.20	PF04513.14	PF04630.14	PF04865.16	PF05105.14	PF05504.13	PF05709.13	PF06995.13	PF07464.13	PF09684.12	PF12571.10	PF18994.2	VR.PF10651.11	VR.PF20072.1
1	Im.PF00680.22	Im.PF05635.13	Im.VR.PF00680.22	Im.VR.PF05635.13	PF18902.2
1	Im.PF00536.32	Im.PF00570.25	Im.PF12329.10	Im.PF14341.8	Im.VR.PF00536.32	PF19631.1
1	Im.PF00536.32	Im.PF00680.22	Im.PF01464.22	Im.PF01590.28	Im.PF01968.20	Im.PF02369.18	Im.PF04849.15	Im.PF05635.13	Im.PF13432.8	Im.PF13646.8	Im.PF13649.8	Im.VR.PF00536.32	PF01634.20	PF02880.18	PF02985.24	PF03649.15	PF04865.16	PF06202.16	PF07703.16	PF07731.16	PF13313.8	PF19264.1	PF19963.1
1	Im.PF00536.32	Im.PF00570.25	Im.VR.PF00536.32	PF04513.14
1	Im.PF00536.32	Im.PF05635.13	Im.PF13271.8	Im.PF14493.8	Im.VR.PF00536.32	PF20028.1
1	Im.PF18454.3	PF04513.14	PF04865.16	PF10076.11	PF10844.10	PF10934.10	PF18352.3	VR.PF10651.11
1	Im.PF00680.22	Im.VR.PF18454.3	PF04865.16	PF05887.13	PF09721.12	PF10076.11
34	Im.PF05635.13	Im.VR.PF18454.3
24	Im.PF00680.22	Im.PF05635.13	Im.VR.PF18454.3
1	Im.PF00680.22	Im.PF01442.20	Im.PF05489.14	Im.PF05635.13	Im.VR.PF18454.3	PF04865.16	PF06995.13	PF07464.13	PF09684.12	PF12571.10	PF12797.9	PF17930.3
1	Im.PF00680.22	Im.PF01442.20	Im.PF05635.13	PF04513.14	PF04865.16	PF10934.10	PF12571.10	VR.PF16190.7
1	Im.PF00536.32	Im.PF00680.22	Im.PF05635.13	Im.PF13271.8	Im.VR.PF00536.32
1	Im.PF00493.25	Im.PF00536.32	Im.PF00570.25	Im.PF13203.8	Im.PF14350.8	Im.VR.PF00536.32	PF19631.1
1	Im.PF01442.20	Im.PF05489.14	PF04513.14	PF04865.16	PF06995.13	PF09684.12	PF12571.10	VR.PF10651.11
18	Im.PF00536.32	Im.PF00680.22	Im.PF05635.13	Im.VR.PF00536.32
1	Im.PF05036.15	Im.PF09693.12	Im.PF13509.8	Im.PF18013.3	PF04513.14	PF04865.16	PF05105.14	PF07464.13	PF10076.11	PF10844.10	PF10934.10	PF12571.10	PF18352.3	VR.PF10651.11
2	Im.PF00680.22	Im.PF01510.27	Im.PF02987.18	Im.PF04691.14	Im.PF05036.15	Im.PF05489.14	Im.PF13936.8	PF04865.16	PF09682.12	PF09684.12	PF12571.10	VR.PF19789.1
1	Im.PF00515.30	Im.PF13715.8	PF00630.21	PF03906.16	PF05105.14	VR.PF10651.11
1	Im.PF00570.25	Im.VR.PF00536.32	Im.VR.PF08308.13	Im.VR.PF13895.8
1	Im.PF01442.20	Im.PF01842.27	Im.PF13936.8	PF03649.15	PF07464.13	PF16938.7	PF18959.2	VR.PF10651.11
1	Im.PF06605.13	Im.PF13936.8	Im.PF17989.3	Im.PF18013.3	Im.VR.PF07523.14	PF04513.14	PF13457.8	VR.PF10651.11
1	Im.PF05036.15	PF04865.16	PF10076.11	PF10844.10	PF10934.10	VR.PF19789.1
1	Im.PF00680.22	Im.PF05635.13	Im.PF13646.8	Im.VR.PF00536.32	PF19963.1	PF20028.1
1	Im.PF00536.32	Im.PF00680.22	Im.PF05635.13	Im.VR.PF00536.32	PF19631.1	PF19963.1
23	Im.PF00680.22	Im.VR.PF00536.32
1	Im.PF00536.32	Im.PF00680.22	Im.PF05635.13	Im.PF14493.8	Im.VR.PF00536.32
8	Im.PF05635.13	Im.PF13271.8	Im.VR.PF13271.8
4	Im.PF00536.32	Im.PF00570.25	Im.VR.PF13271.8
1	Im.PF00536.32	Im.PF05635.13	Im.PF13271.8	Im.VR.PF00536.32	Im.VR.PF13271.8
15	Im.PF00536.32	Im.VR.PF00536.32
2	Im.PF00536.32	Im.PF00570.25	Im.VR.PF00536.32	Im.VR.PF13271.8	PF20030.1
4	Im.PF05635.13	Im.VR.PF00536.32	Im.VR.PF08357.13
1	Im.PF00680.22	Im.PF01442.20	Im.PF01590.28	Im.PF05489.14	Im.VR.PF18454.3	PF04865.16	PF06995.13	PF09684.12	PF12571.10
2	Im.PF00680.22	Im.PF04691.14	Im.PF05036.15	Im.PF05489.14	Im.PF13936.8	PF04865.16	PF06995.13	PF09684.12	PF12571.10	VR.PF19789.1
1	Im.PF04691.14	Im.PF05489.14	Im.PF05635.13	Im.PF14493.8	PF04865.16	PF06995.13	PF09684.12	VR.PF16190.7
1	Im.PF05635.13	Im.PF10805.10	Im.VR.PF18454.3	PF04865.16	PF10076.11	PF12797.9
1	Im.PF00680.22	Im.PF01510.27	Im.PF02987.18	Im.PF04691.14	Im.PF05489.14	Im.PF09693.12	PF04865.16	PF05105.14	PF05887.13	PF06995.13	PF09684.12	PF12571.10	VR.PF19789.1
1	Im.PF00493.25	Im.PF00536.32	Im.PF00570.25	Im.PF03787.17	Im.PF16332.7	Im.VR.PF00536.32	Im.VR.PF13004.9	PF02142.24	PF03649.15	PF11984.10	PF14326.8	PF17930.3	PF20030.1
1	Im.PF01510.27	Im.PF05489.14	Im.VR.PF18454.3	PF02880.18	PF04865.16	PF06995.13
1	Im.PF00536.32	Im.PF00570.25	Im.PF00623.22	Im.PF03781.18	Im.VR.PF00536.32
1	Im.PF00680.22	Im.PF01968.20	Im.PF05489.14	Im.PF05635.13	Im.PF09967.11	Im.PF13649.8	PF04865.16	PF06995.13	PF09684.12	VR.PF10651.11
1	Im.PF00493.25	Im.PF00515.30	Im.PF00570.25	Im.PF01442.20	Im.PF02955.18	Im.PF06277.13	Im.PF13203.8	Im.PF13509.8	Im.VR.PF18454.3	PF01345.20	PF01634.20	PF02880.18	PF04865.16	PF12571.10
1	Im.PF00536.32	Im.PF01431.23	Im.PF03141.18	Im.PF07647.19	Im.PF08308.13	Im.PF11356.10	Im.PF13271.8	Im.PF13649.8	Im.PF13895.8	Im.PF14350.8	Im.PF17989.3	Im.VR.PF00536.32	Im.VR.PF13895.8	PF01634.20	PF04151.17	PF05090.16	PF05649.15	PF05887.13	PF07731.16	PF14326.8
1	Im.PF00680.22	Im.PF01442.20	Im.PF01510.27	Im.PF14594.8	PF04513.14	PF04630.14	PF05709.13	PF09682.12	VR.PF19789.1
1	Im.PF01442.20	Im.PF13814.8	PF04513.14	PF04531.15	PF05709.13	PF18994.2	VR.PF10651.11
1	Im.PF05635.13	PF05895.14	PF18886.2	VR.PF16190.7
1	Im.PF00536.32	Im.PF05635.13	Im.VR.PF13271.8	PF20028.1
55	Im.PF05635.13	Im.VR.PF13271.8
89	Im.VR.PF00536.32
3	Im.PF05635.13	Im.PF08357.13	Im.PF13271.8	Im.VR.PF13271.8
8	Im.VR.PF18454.3	PF04865.16
1	Im.PF00680.22	Im.PF05635.13	Im.VR.PF00028.19	VR.PF19408.1
1	Im.PF01442.20	Im.PF01510.27	Im.PF05635.13	PF04513.14	PF04865.16	PF19220.2	VR.PF16190.7
1	Im.PF00680.22	Im.PF05478.13	Im.PF09693.12	Im.PF14269.8	PF04862.14	PF05105.14	PF05504.13	PF05709.13	PF07464.13	PF07902.13	PF18994.2	VR.PF10651.11	VR.PF19789.1
1	Im.PF00680.22	Im.PF05635.13	Im.VR.PF00536.32	Im.VR.PF08308.13	PF19963.1
9	Im.PF06605.13	Im.PF18013.3	Im.VR.PF07523.14	PF04513.14	VR.PF10651.11
2	Im.PF01442.20	Im.PF05489.14	Im.PF13936.8	Im.PF18013.3	PF04513.14	PF04865.16	PF06995.13	PF09684.12	PF12059.10	PF13457.8	PF15586.8	VR.PF19789.1
9	Im.PF06605.13	VR.PF10651.11
1	Im.PF00536.32	Im.PF05635.13	Im.PF13271.8	Im.PF14493.8	Im.VR.PF00536.32
1	Im.PF00680.22	Im.PF05635.13	PF04865.16	PF10076.11	PF12571.10	VR.PF16190.7
1	Im.PF04691.14	Im.PF05489.14	Im.PF09693.12	PF04865.16	PF06995.13	PF09684.12	VR.PF10651.11	VR.PF12571.10
7	Im.PF00680.22	PF04865.16	PF10076.11	PF10844.10	PF10934.10	PF12571.10	VR.PF19789.1
2	Im.PF01442.20	Im.PF06605.13	PF04630.14	PF05105.14	PF05709.13	PF07464.13	PF13457.8	VR.PF10651.11
1	Im.PF00028.19	Im.PF00536.32	Im.PF01431.23	Im.PF05478.13	Im.PF05635.13	Im.PF06605.13	Im.PF12796.9	Im.PF13395.8	Im.VR.PF00028.19	PF05649.15	PF08030.14	PF09603.12	PF13687.8	PF19408.1	VR.PF09603.12
1	Im.PF00680.22	Im.PF01510.27	Im.PF05635.13	Im.PF13936.8	Im.PF14594.8	Im.VR.PF18454.3	PF04630.14	PF05105.14	PF05709.13	PF15586.8
1	Im.PF01442.20	PF09682.12	PF12205.10	PF19591.1	VR.PF19789.1
237	Im.PF00570.25	Im.VR.PF00536.32
4	Im.PF05635.13	PF16778.7	VR.PF19408.1
1	Im.PF00680.22	Im.PF04691.14	Im.PF05036.15	PF04630.14	PF09682.12	PF16774.7	VR.PF19789.1
39	Im.PF00536.32	Im.PF00570.25	Im.VR.PF00536.32
1	Im.PF00493.25	Im.VR.PF18454.3
1	Im.PF00570.25	Im.PF05635.13	Im.VR.PF00536.32	PF19264.1
1	Im.PF00028.19	Im.PF00493.25	Im.PF00536.32	Im.PF00680.22	Im.PF01071.21	Im.PF01590.28	Im.PF03141.18	Im.PF05635.13	Im.PF13271.8	Im.PF13432.8	Im.PF13646.8	Im.PF13649.8	Im.PF13895.8	Im.PF17957.3	Im.VR.PF00536.32	Im.VR.PF08308.13	PF01634.20	PF01786.19	PF02880.18	PF07731.16	PF09721.12	PF13146.8	PF13750.8	PF14326.8	PF17930.3
1	Im.PF05382.15	PF04513.14	PF11839.10	PF16938.7	VR.PF10651.11
9	Im.PF00680.22	Im.PF01510.27	Im.PF05036.15	PF04865.16	PF10076.11	PF10844.10	PF10934.10	VR.PF19789.1
1	Im.VR.PF18454.3	PF04865.16	PF07464.13	PF09682.12	PF10076.11
2	Im.PF00536.32	Im.PF00680.22	Im.PF05635.13	Im.VR.PF00536.32	PF20028.1
13	Im.PF00570.25	Im.VR.PF13895.8
1	Im.PF01442.20	Im.PF04691.14	Im.PF05489.14	Im.VR.PF18454.3	PF04865.16	PF06995.13	PF09684.12	PF12571.10	PF14301.8
2	Im.PF00680.22	Im.PF01442.20	Im.VR.PF18454.3	PF04865.16	PF07464.13	PF10076.11
1	Im.PF00536.32	Im.PF00680.22	Im.PF05635.13	Im.PF13004.9	Im.VR.PF00536.32
3	Im.VR.PF13927.8	VR.PF19264.1
43	Im.PF05635.13	Im.PF14493.8	Im.VR.PF00536.32
3	Im.PF00680.22	Im.VR.PF13004.9
2	Im.PF00570.25	Im.VR.PF00536.32	Im.VR.PF08308.13
3	Im.PF00680.22	Im.VR.PF00680.22
9	Im.PF05635.13	Im.PF14493.8	VR.PF00630.21	VR.PF19408.1
36	Im.PF05635.13	Im.PF14493.8	VR.PF04706.14
5	Im.PF05635.13	VR.PF18959.2
1	Im.PF05635.13	Im.PF14493.8	VR.PF00630.21	VR.PF04706.14
71	Im.PF00680.22	Im.PF05635.13	Im.VR.PF13271.8
1	Im.PF05635.13	Im.PF13895.8	Im.VR.PF00536.32	PF19963.1
1	Im.PF01442.20	Im.PF05489.14	Im.PF05635.13	Im.PF09967.11	PF03649.15	PF04865.16	PF06995.13	PF07464.13	PF09684.12	VR.PF16190.7
4	Im.PF05635.13	Im.VR.PF18454.3	PF17268.4
1	Im.PF04691.14	Im.PF05382.15	PF04531.15	PF04865.16	PF05105.14	PF10076.11	PF10844.10	PF10934.10	PF12205.10	VR.PF12571.10
3	Im.PF00570.25	Im.PF00680.22	Im.PF05635.13	Im.VR.PF08308.13
1	Im.PF00028.19	Im.PF00536.32	Im.PF00570.25	Im.PF05635.13	Im.PF12796.9	PF00467.31	PF01634.20	PF02933.19	PF05090.16	PF05895.14	PF13687.8	VR.PF19408.1
1	Im.PF01210.25	Im.PF01442.20	Im.PF14594.8	PF01991.20	PF04630.14	PF05709.13	PF19220.2	VR.PF16190.7
1	Im.PF09693.12	Im.PF13237.8	PF04688.15	PF10651.11	VR.PF10651.11
1	Im.PF10805.10	Im.PF18454.3	Im.VR.PF18454.3	PF02880.18	PF04513.14	PF04865.16	PF07464.13	PF10076.11
1	Im.PF00028.19	Im.PF00536.32	Im.PF00623.22	Im.PF00680.22	Im.PF01968.20	Im.PF05635.13	Im.PF08357.13	Im.PF13271.8	Im.PF13646.8	Im.VR.PF00536.32	PF01634.20	PF02880.18	PF02933.19	PF03649.15	PF05090.16	PF07902.13	PF19631.1
1	Im.PF00570.25	Im.PF00680.22	Im.VR.PF13271.8
9	Im.PF00570.25	Im.PF00680.22	Im.VR.PF00536.32
1	Im.PF00570.25	Im.PF08308.13	Im.VR.PF08308.13	PF14326.8
1	Im.PF01431.23	Im.PF01442.20	Im.PF01842.27	Im.PF06605.13	Im.PF14594.8	PF03649.15	PF05649.15	PF07464.13	PF16938.7	PF18959.2	VR.PF10651.11
1	Im.PF01442.20	Im.PF05635.13	Im.PF06723.15	PF04865.16	PF05105.14	PF05895.14	PF10844.10	PF10934.10	VR.PF16190.7
1	Im.PF18454.3	Im.VR.PF18454.3	PF11684.10
1	Im.PF05635.13	Im.VR.PF02369.18	PF01634.20	VR.PF12733.9
95	Im.PF05635.13	VR.PF00630.21
1	Im.PF00680.22	Im.PF03787.17	Im.PF05635.13	VR.PF16190.7
1	Im.PF00570.25	Im.PF05635.13	Im.VR.PF00536.32	PF09394.12
1	Im.PF00493.25	Im.PF04849.15	Im.PF05635.13	PF07410.13	VR.PF16190.7
1	Im.PF00536.32	Im.PF00570.25	Im.PF13432.8	Im.VR.PF00536.32	Im.VR.PF03781.18	PF20030.1
1	Im.PF00028.19	Im.PF00493.25	Im.PF00515.30	Im.PF00536.32	Im.PF00570.25	Im.PF00595.26	Im.PF00702.28	Im.PF01442.20	Im.PF01590.28	Im.PF03406.15	Im.PF07647.19	Im.PF07719.19	Im.PF08308.13	Im.PF13271.8	Im.PF13415.8	Im.PF13418.8	Im.PF13432.8	Im.PF13637.8	Im.PF13646.8	Im.PF13895.8	Im.PF13927.8	Im.VR.PF13271.8	PF02779.26	PF05090.16	PF07464.13	PF09721.12	PF17930.3	PF17973.3	PF18221.3	PF20028.1	PF20042.1
1	Im.PF00536.32	Im.PF00570.25	Im.PF13271.8	Im.PF17660.3	Im.VR.PF00536.32	PF01634.20
4	Im.PF05635.13	Im.VR.PF08308.13
2	Im.PF14493.8	Im.PF15976.7	Im.VR.PF05689.13
1	Im.PF15976.7	Im.VR.PF05689.13
1	Im.PF00536.32	Im.PF00570.25	Im.PF01590.28	Im.PF02955.18	Im.PF10779.11	Im.PF13432.8	Im.PF13895.8	Im.PF17989.3	Im.VR.PF00536.32	PF01519.18	PF01634.20	PF02933.19	PF02985.24	PF03649.15	PF14326.8
39	Im.PF05635.13	Im.VR.PF00028.19
11	Im.PF05635.13	VR.PF06321.13
1	Im.PF00028.19	Im.PF14686.8	PF00630.21	PF09603.12	VR.PF09603.12
1	Im.PF01442.20	Im.PF09693.12	Im.PF18013.3	PF04865.16	PF09682.12	PF18352.3	PF19087.2	VR.PF10651.11	VR.PF12571.10
1	Im.PF18013.3	PF04865.16	PF19087.2	VR.PF10651.11
26	Im.PF05635.13	Im.VR.PF07603.13
4	Im.PF01442.20	Im.PF06605.13	PF05105.14	PF05709.13	PF19220.2	VR.PF10651.11
2	Im.PF00493.25	Im.PF00570.25	Im.PF04677.17	Im.PF07523.14	Im.PF08308.13	Im.VR.PF08308.13
6	Im.PF01442.20	PF04865.16	PF10076.11	VR.PF16190.7
4	Im.PF00680.22	Im.PF00882.20	Im.PF01442.20	Im.PF05036.15	Im.PF05635.13	Im.PF06605.13	Im.VR.PF18454.3	PF04630.14	PF04862.14	PF05709.13	PF15586.8
5	Im.PF00680.22	Im.PF18838.3	Im.VR.PF18454.3
6	Im.PF00680.22	PF04531.15	PF05895.14	PF10651.11	VR.PF19789.1
177	Im.PF05635.13	VR.PF16190.7
1	Im.PF00536.32	Im.PF04677.17	Im.PF05635.13	Im.PF13895.8	Im.PF14493.8	VR.PF04706.14
1	Im.PF05635.13	Im.VR.PF13895.8	PF04865.16	PF07464.13	PF10076.11
4	Im.PF13271.8	Im.VR.PF00536.32
1	Im.PF05635.13	Im.VR.PF13895.8	VR.PF18657.3	VR.PF19264.1
6	Im.VR.PF13927.8
21	Im.PF05635.13	VR.PF09603.12	VR.PF19408.1
1	Im.PF05635.13	PF01634.20	VR.PF19408.1
1	Im.PF01442.20	Im.PF05635.13	PF04513.14	PF04865.16	PF06995.13	PF09684.12	VR.PF16190.7
1	Im.PF00493.25	Im.PF00515.30	Im.PF00536.32	Im.PF00680.22	Im.PF07589.13	Im.PF13895.8	Im.PF13927.8	Im.VR.PF00536.32	Im.VR.PF07589.13	PF01634.20	PF02880.18	PF03649.15	PF05691.14	PF09721.12	PF13405.8	PF17930.3
1	Im.PF00493.25	Im.PF00515.30	Im.PF13432.8	Im.VR.PF18454.3	PF01634.20	PF04865.16	PF09721.12	PF10076.11	PF18657.3
2	Im.PF14493.8	Im.VR.PF07819.15
215	Im.PF00680.22	VR.PF19789.1
2	Im.PF01442.20	Im.PF01510.27	Im.PF17989.3	PF04688.15	PF04862.14	PF05709.13	PF05895.14	PF07464.13	PF16778.7	VR.PF10651.11
151	Im.PF05635.13	Im.VR.PF00536.32
2	Im.PF09967.11	Im.PF10805.10	Im.VR.PF18454.3	PF04454.14	PF04865.16	PF10076.11
1	Im.PF00536.32	Im.PF00570.25	Im.PF13271.8	Im.PF13637.8	Im.PF13936.8	Im.VR.PF00536.32	PF01634.20	PF07731.16	PF20030.1
1	Im.PF00680.22	Im.PF01442.20	Im.PF10805.10	Im.VR.PF18454.3	PF04865.16	PF07464.13	PF10076.11
1	Im.PF00680.22	Im.PF05489.14	Im.PF05635.13	Im.VR.PF18454.3	PF04513.14	PF04865.16	PF06995.13	PF07464.13	PF09684.12	PF12571.10
1	Im.PF05036.15	PF09603.12	PF10076.11	PF20030.1	VR.PF00630.21
1	Im.VR.PF14686.8	VR.PF00630.21
56	Im.PF05635.13	VR.PF09603.12
12	Im.PF01442.20	VR.PF10651.11
1	Im.PF00493.25	Im.PF00680.22	Im.PF01442.20	Im.PF03787.17	Im.PF06605.13	PF04513.14	PF05709.13	PF16778.7	PF18994.2	VR.PF19789.1
13	Im.VR.PF00570.25
1	Im.PF00536.32	Im.PF00570.25	Im.VR.PF03781.18	Im.VR.PF13004.9
1	Im.PF01431.23	Im.PF01442.20	Im.PF01842.27	Im.PF06605.13	Im.PF07523.14	PF03649.15	PF05649.15	PF07464.13	PF16938.7	PF18959.2	VR.PF10651.11
42	Im.PF05635.13	VR.PF12733.9
1	Im.PF00493.25	Im.PF00702.28	Im.PF05635.13	Im.PF13649.8	Im.VR.PF18454.3	PF01634.20	PF04513.14	PF14301.8	PF19407.1
3	Im.PF00680.22	Im.PF05635.13	Im.VR.PF00536.32	Im.VR.PF08357.13
1	Im.PF00680.22	Im.PF05489.14	Im.PF05635.13	Im.VR.PF18454.3	PF04865.16	PF06995.13	PF09684.12	PF12571.10
1	Im.PF05635.13	Im.VR.PF00028.19	PF09603.12	VR.PF09603.12
1	Im.PF01510.27	Im.PF05489.14	Im.PF09693.12	Im.PF18013.3	PF04865.16	PF06995.13	PF07464.13	PF09684.12	PF10076.11	PF10844.10	PF10934.10	PF12059.10	PF12571.10	VR.PF10651.11
1	Im.PF01442.20	Im.PF05635.13	PF00182.21	PF01634.20	PF07464.13	PF12571.10	VR.PF10651.11
2	Im.PF00493.25	Im.PF00570.25	Im.PF08308.13	Im.VR.PF08308.13
1	Im.PF00680.22	Im.VR.PF00536.32	PF02169.18	PF14326.8
1	Im.PF00028.19	Im.PF00515.30	Im.PF00536.32	Im.PF03406.15	Im.PF05635.13	Im.PF13203.8	Im.PF13432.8	Im.PF13637.8	Im.PF13715.8	Im.PF13927.8	Im.VR.PF00028.19	PF00467.31	PF00630.21	PF01634.20	PF12733.9	PF19264.1	PF19408.1	VR.PF00630.21
2	Im.PF02987.18	Im.PF05635.13	Im.PF14493.8	Im.VR.PF18454.3
1	Im.PF00536.32	Im.PF00680.22	Im.PF05635.13	Im.VR.PF00536.32	PF06097.13
266	Im.VR.PF18454.3
1	Im.PF00028.19	Im.PF00493.25	Im.PF00515.30	Im.PF00536.32	Im.PF01431.23	Im.PF01590.28	Im.PF05635.13	Im.PF08308.13	Im.PF10544.11	Im.PF13203.8	Im.PF13432.8	PF00630.21	PF01634.20	PF03649.15	PF05649.15	PF07703.16	PF14092.8	PF14326.8	PF15418.8	PF18657.3	PF19264.1	PF19408.1	VR.PF00630.21
1	Im.PF00493.25	Im.PF00515.30	Im.PF00536.32	Im.PF00570.25	Im.PF00680.22	Im.PF01442.20	Im.PF01640.19	Im.PF02089.17	Im.PF03781.18	Im.PF04849.15	Im.PF05635.13	Im.PF07719.19	Im.PF08308.13	Im.PF08357.13	Im.PF13271.8	Im.PF13637.8	Im.PF13646.8	Im.PF13895.8	Im.PF14341.8	Im.VR.PF00536.32	Im.VR.PF13271.8	PF01634.20	PF04513.14	PF04865.16	PF04986.15	PF06995.13	PF07703.16	PF11984.10	PF12733.9	PF18657.3	PF20030.1
1	Im.PF00680.22	Im.PF01442.20	Im.PF01510.27	Im.PF04691.14	Im.PF05635.13	Im.PF14938.8	PF01991.20	PF04865.16	PF10934.10	VR.PF19789.1
1	Im.PF01442.20	Im.PF01968.20	Im.PF05036.15	Im.PF05489.14	Im.PF07523.14	Im.VR.PF07523.14	PF01634.20	PF04865.16	PF05105.14	PF06995.13	PF09684.12	PF15586.8	PF18832.3	VR.PF10651.11
1	Im.PF00028.19	Im.PF00493.25	Im.PF00515.30	Im.PF00536.32	Im.PF00680.22	Im.PF01590.28	Im.PF01968.20	Im.PF05203.18	Im.PF05635.13	Im.PF06723.15	Im.PF13432.8	Im.PF13646.8	Im.PF14269.8	Im.VR.PF00536.32	PF01634.20	PF02880.18	PF02933.19	PF02985.24	PF03649.15	PF04513.14	PF04865.16	PF06202.16	PF18221.3	PF20028.1	PF20042.1
1	Im.PF04691.14	Im.PF13936.8	PF04630.14	PF05709.13	PF15586.8	PF18994.2	VR.PF10651.11	VR.PF19264.1
1	Im.PF00680.22	Im.PF01442.20	Im.PF05478.13	Im.PF09693.12	PF04865.16	PF05105.14	PF07464.13	PF10076.11	PF10844.10	PF10934.10	PF12571.10	PF18352.3	VR.PF19789.1
1	Im.PF00570.25	Im.VR.PF00536.32	Im.VR.PF03781.18	PF19631.1
1	Im.PF00493.25	VR.PF18203.3
10	Im.PF05635.13	Im.PF14493.8	Im.VR.PF07603.13
4	Im.PF05635.13	Im.PF13814.8	Im.PF14493.8	Im.VR.PF18454.3
4	Im.PF00680.22	VR.PF19264.1
5	Im.PF05635.13	Im.PF14493.8	VR.PF09603.12	VR.PF19408.1
16	Im.PF05635.13	VR.PF19264.1
9	Im.PF05635.13	Im.VR.PF08357.13
8	Im.PF00680.22	Im.PF05635.13	VR.PF11684.10
1	Im.PF00680.22	Im.PF02369.18	Im.PF05635.13	Im.VR.PF02089.17
1	Im.PF00536.32	Im.PF05635.13	Im.PF14493.8	Im.VR.PF00536.32	PF20028.1
3	Im.PF00680.22	Im.VR.PF00536.32	Im.VR.PF13271.8
1	Im.PF05635.13	Im.VR.PF02089.17	Im.VR.PF08308.13
18	Im.PF05635.13	VR.PF04706.14
3	Im.PF00680.22	Im.PF05635.13	Im.VR.PF03781.18
1	Im.PF00680.22	Im.PF00702.28	Im.PF05036.15	Im.PF08220.14	Im.PF13004.9	Im.PF13895.8	Im.PF13936.8	Im.PF14594.8	Im.PF18013.3	Im.PF18454.3	PF01991.20	PF03649.15	PF04865.16	PF05105.14	PF05504.13	PF05709.13	PF10076.11	PF10844.10	PF10934.10	PF12571.10	PF15586.8	VR.PF05895.14
3	Im.PF01442.20	Im.PF13936.8	PF04630.14	PF05105.14	PF05709.13	PF05895.14	PF07464.13	PF13457.8	VR.PF10651.11
1	Im.PF09693.12	Im.PF13936.8	PF04513.14	PF04862.14	PF05709.13	PF07464.13	PF10651.11	VR.PF10651.11
1	Im.PF06605.13	Im.PF13715.8	PF05709.13	VR.PF10651.11
7	Im.PF06605.13	PF05709.13	VR.PF10651.11
1	Im.PF00680.22	Im.PF01442.20	Im.PF05036.15	Im.PF05489.14	PF04531.15	PF04865.16	PF06995.13	PF07464.13	PF09684.12	PF12059.10	VR.PF16190.7
1	Im.PF00680.22	Im.PF05036.15	Im.PF06605.13	Im.PF13509.8	PF04865.16	PF05105.14	PF10076.11	PF10844.10	PF10934.10	PF13754.8	PF15586.8	VR.PF19789.1
1	Im.PF00680.22	Im.PF01442.20	Im.PF05489.14	Im.PF13936.8	Im.PF18013.3	PF04513.14	PF04865.16	PF06995.13	PF09684.12	PF12059.10	PF13457.8	VR.PF19789.1
1	Im.PF00536.32	Im.PF00680.22	Im.VR.PF00536.32	Im.VR.PF08357.13	PF19631.1	PF19963.1
2	Im.PF04691.14	Im.PF05036.15	PF04865.16	PF10076.11	PF10934.10	PF12571.10	VR.PF10651.11
1	Im.PF00680.22	Im.PF01510.27	Im.PF05478.13	Im.PF05635.13	Im.PF13936.8	Im.PF14594.8	Im.VR.PF18454.3	PF05709.13
1	Im.PF00515.30	Im.PF00536.32	Im.PF01590.28	Im.PF01968.20	Im.PF03406.15	Im.PF05635.13	Im.PF13432.8	Im.PF13509.8	Im.PF13646.8	Im.PF14269.8	Im.VR.PF00536.32	PF01634.20	PF01786.19	PF02880.18	PF02933.19	PF02985.24	PF03649.15	PF04865.16	PF05887.13	PF06202.16	PF07703.16	PF07731.16	PF09721.12	PF17767.3	PF18657.3
1	Im.PF00680.22	Im.PF01442.20	Im.PF05382.15	Im.PF06605.13	PF04513.14	PF04688.15	PF05709.13	PF07464.13	PF19407.1	VR.PF19789.1
1	Im.PF00680.22	Im.PF06605.13	Im.PF08220.14	Im.PF13895.8	PF04513.14	PF05709.13	PF07464.13	PF10651.11	PF16945.7	VR.PF19789.1
1	Im.PF05635.13	PF01634.20	PF07902.13	PF14301.8	PF18819.3	VR.PF16190.7
1	Im.PF00515.30	Im.PF01431.23	Im.PF01442.20	Im.PF13895.8	PF05649.15	PF07464.13	VR.PF10651.11
1	Im.PF00493.25	Im.PF00536.32	Im.PF01431.23	Im.PF01640.19	Im.PF05036.15	Im.PF05635.13	Im.PF13715.8	Im.PF14493.8	PF02142.24	PF05649.15	VR.PF09603.12
1	Im.PF01431.23	Im.PF01841.21	Im.PF05635.13	Im.PF08220.14	Im.PF13649.8	Im.PF16332.7	PF01634.20	PF03649.15	PF05649.15	PF07703.16	PF09603.12	VR.PF09603.12
1	Im.PF01431.23	Im.PF01968.20	Im.PF04691.14	PF03649.15	PF04865.16	PF05649.15	PF07748.15	PF10076.11	PF10844.10	PF10934.10	VR.PF10651.11	VR.PF12571.10
1	Im.PF00680.22	Im.PF01442.20	Im.PF09693.12	Im.PF14594.8	PF04513.14	PF04531.15	VR.PF19789.1
1	Im.PF00680.22	Im.PF09693.12	PF07902.13	VR.PF19789.1
1	Im.PF04691.14	Im.PF05478.13	Im.PF05489.14	Im.PF09693.12	Im.PF18013.3	PF04513.14	PF04865.16	PF06995.13	PF09684.12	PF12571.10	PF13457.8	VR.PF10651.11
1	Im.PF00680.22	Im.PF01442.20	Im.PF05478.13	Im.PF09693.12	Im.PF13649.8	PF01634.20	PF03906.16	PF04862.14	PF05709.13	PF07464.13	VR.PF19789.1
1	Im.PF05382.15	PF05105.14	VR.PF10651.11
1	Im.PF05478.13	Im.PF05635.13	PF04865.16	PF07464.13	PF10076.11	PF10844.10	PF10934.10	PF12571.10	VR.PF10651.11
1	Im.PF01442.20	Im.PF01510.27	Im.PF05036.15	Im.PF05489.14	Im.PF08230.13	PF04865.16	PF06995.13	PF07464.13	PF09684.12	PF12059.10	PF12571.10	VR.PF10651.11
1	Im.PF00536.32	Im.PF05635.13	VR.PF09603.12
1	Im.PF00680.22	Im.PF01442.20	Im.PF02987.18	Im.PF06605.13	PF03906.16	PF04513.14	PF04531.15	PF05709.13	PF07889.14	PF10651.11	VR.PF19789.1
1	Im.PF00680.22	Im.PF01510.27	Im.PF09693.12	PF19789.1	VR.PF19789.1
1	Im.PF05036.15	PF04531.15	PF04865.16	PF10076.11	VR.PF12571.10
1	Im.PF00028.19	Im.PF00515.30	Im.PF00536.32	Im.PF00680.22	Im.PF01590.28	Im.PF01968.20	Im.PF04849.15	Im.PF05489.14	Im.PF05635.13	Im.PF13271.8	Im.PF13432.8	Im.VR.PF00536.32	PF01634.20	PF01786.19	PF02880.18	PF03649.15	PF04865.16	PF06202.16	PF07703.16	PF07731.16	PF09721.12	PF17975.3	PF19631.1	PF19963.1	PF20042.1
2	Im.VR.PF05689.13
2	Im.PF01442.20	Im.PF05635.13	PF04865.16	PF07464.13	VR.PF12571.10
2	Im.PF00680.22	Im.PF05635.13	Im.VR.PF03406.15
2	Im.PF00536.32	Im.PF05635.13	Im.PF13271.8	Im.VR.PF00536.32
1	Im.PF01442.20	Im.PF02987.18	Im.PF09693.12	PF04630.14	PF07889.14	PF09682.12	PF18994.2	PF19220.2	VR.PF10651.11
1	Im.PF01464.22	Im.PF05478.13	VR.PF10651.11
1	Im.PF05036.15	Im.PF05478.13	Im.PF08230.13	Im.PF14594.8	PF05105.14	PF07464.13	VR.PF10651.11	VR.PF20072.1
1	Im.PF05478.13	Im.PF05635.13	Im.PF13936.8	Im.PF14493.8	Im.PF14594.8	Im.VR.PF18454.3	PF05105.14	PF05709.13	PF13457.8
1	Im.PF06605.13	Im.VR.PF12329.10	PF05105.14	PF07464.13	VR.PF10651.11
1	Im.PF00680.22	Im.PF05036.15	Im.PF08220.14	PF04513.14	PF04865.16	PF09682.12	PF10934.10	PF12571.10	PF18352.3	VR.PF19789.1
1	Im.PF00680.22	Im.PF01968.20	Im.PF05478.13	Im.PF05489.14	Im.PF06723.15	Im.PF08220.14	Im.PF13509.8	Im.PF13649.8	Im.PF13814.8	Im.PF16289.7	PF01634.20	PF03649.15	PF04531.15	PF04865.16	PF05504.13	PF06995.13	PF07464.13	PF07731.16	PF09684.12	VR.PF19789.1
1	Im.PF05635.13	Im.PF13004.9	VR.PF06321.13
1	Im.PF01510.27	Im.PF06605.13	Im.PF06723.15	Im.PF13509.8	Im.PF18013.3	Im.VR.PF07523.14	PF01634.20	PF04513.14	PF04865.16	PF05105.14	PF07464.13	PF10076.11	PF10934.10	PF12571.10	VR.PF10651.11
1	Im.PF05036.15	Im.PF17989.3	PF04865.16	PF10076.11	VR.PF12571.10
1	Im.PF00680.22	PF01991.20	PF19407.1	VR.PF19789.1
1	Im.PF01442.20	PF04865.16	PF05105.14	PF07464.13	PF10076.11	PF10934.10	VR.PF12571.10
4	Im.PF00680.22	Im.PF01510.27	Im.PF02987.18	Im.PF05036.15	Im.PF13936.8	Im.PF14594.8	Im.VR.PF18454.3	PF05105.14	PF05709.13	PF07464.13
1	Im.PF13509.8	PF05105.14	PF18352.3	VR.PF10651.11
2	Im.PF00680.22	Im.PF05489.14	Im.PF05635.13	Im.VR.PF18454.3	PF04865.16	PF09684.12	PF12571.10
13	Im.PF05635.13	VR.PF18657.3
1	Im.VR.PF02369.18
7	Im.PF00570.25	Im.VR.PF08308.13
2	Im.PF14493.8	Im.VR.PF07603.13
29	Im.PF05635.13	VR.PF00630.21	VR.PF19408.1
1	Im.PF05635.13	Im.VR.PF02369.18	VR.PF00630.21	VR.PF19408.1
6	Im.PF05635.13	PF04865.16	PF16778.7	VR.PF19408.1
1	Im.PF00680.22	Im.VR.PF00028.19	VR.PF19408.1
1	Im.PF05635.13	PF04865.16	PF10076.11	PF14301.8	VR.PF16190.7
1	Im.PF05635.13	PF16778.7	VR.PF18657.3
47	Im.VR.PF05635.13
12	Im.VR.PF18454.3	PF04865.16	PF10076.11
13	Im.PF00680.22	Im.VR.PF18454.3
1	Im.PF00680.22	Im.PF05635.13	Im.VR.PF00536.32	PF07703.16
1	Im.PF00680.22	Im.PF05635.13	VR.PF19964.1
2	Im.PF00680.22	Im.PF01442.20	Im.PF05635.13	PF05709.13	PF18994.2	VR.PF16190.7
1	Im.PF00680.22	Im.PF05635.13	PF04865.16	PF10076.11	PF10934.10	VR.PF16190.7
5	Im.PF05036.15	PF04865.16	PF10076.11	PF10844.10	PF10934.10	VR.PF12571.10
2	Im.PF00570.25	Im.PF05635.13	Im.VR.PF00536.32	Im.VR.PF13004.9	Im.VR.PF13895.8
1	Im.VR.PF18454.3	PF04865.16	PF10934.10
20	Im.PF14493.8	Im.VR.PF05635.13
4	Im.PF05635.13	Im.VR.PF02369.18
17	Im.PF00680.22	Im.PF05635.13	VR.PF19264.1
16	Im.VR.PF00028.19
5	Im.PF00680.22	Im.VR.PF18454.3	PF04865.16	PF10076.11
1	Im.VR.PF18454.3	PF00182.21	PF04865.16	PF10076.11
1	Im.PF05635.13	PF09684.12	VR.PF12571.10
1	Im.PF01590.28	Im.PF14493.8	Im.VR.PF18454.3
3	Im.VR.PF13895.8	Im.VR.PF18454.3
54	Im.PF14493.8	Im.VR.PF18454.3
1	Im.PF00680.22	Im.PF01442.20	Im.PF05478.13	PF04531.15	PF07889.14	VR.PF19789.1
1	Im.PF18760.3	VR.PF03906.16
1	Im.PF00570.25	Im.PF01210.25	Im.VR.PF13895.8
1	Im.PF00680.22	Im.PF01442.20	PF04865.16	PF07464.13	VR.PF19789.1
1	Im.PF00680.22	Im.PF09693.12	Im.PF18760.3	VR.PF19789.1
1	Im.PF00570.25	Im.VR.PF08308.13	PF18928.2
1	Im.PF05036.15	PF04513.14	PF04865.16	PF10076.11	PF10844.10	PF10934.10	VR.PF10651.11
1	Im.PF00680.22	Im.PF01442.20	PF07464.13	PF14301.8	VR.PF19789.1
1	Im.VR.PF18454.3	PF12205.10	VR.PF19755.1
1	Im.PF09693.12	PF12571.10	PF16945.7	VR.PF10651.11
1	Im.PF00680.22	Im.PF05036.15	PF05105.14	VR.PF19789.1
47	Im.PF00680.22	Im.PF09693.12	VR.PF19789.1
3	Im.PF00680.22	PF16778.7	VR.PF19789.1
3	Im.PF00570.25	Im.VR.PF13004.9	Im.VR.PF13895.8
1	Im.PF02955.18	Im.PF05635.13	VR.PF19264.1
1	Im.PF05635.13	Im.PF13814.8	Im.VR.PF13895.8
1	Im.PF18760.3	Im.VR.PF18454.3	PF18853.3	VR.PF19264.1
1	Im.PF03406.15	VR.PF10651.11
1	Im.PF01442.20	Im.PF05635.13	PF04865.16	PF07464.13	PF09684.12	VR.PF16190.7
1	Im.VR.PF18454.3	VR.PF07902.13
1	Im.PF00680.22	PF04865.16	VR.PF19264.1
1	Im.VR.PF13895.8	VR.PF19264.1
3	Im.VR.PF18454.3	VR.PF16190.7
5	Im.VR.PF18454.3	PF14301.8
10	Im.PF00570.25	Im.PF00680.22	Im.PF05635.13	Im.VR.PF00536.32
2	Im.PF00536.32	Im.PF05635.13	Im.VR.PF13271.8
1	Im.PF00680.22	Im.PF01510.27	Im.PF02987.18	Im.PF18013.3	PF09682.12	VR.PF19789.1
2	Im.PF00536.32	Im.PF00680.22	Im.PF05635.13	Im.PF08308.13	Im.PF08357.13	Im.VR.PF08308.13	Im.VR.PF13895.8	PF14326.8
2	Im.PF00570.25	Im.PF00680.22	Im.PF05635.13	Im.PF13271.8	Im.VR.PF00536.32
8	Im.PF01510.27	PF04865.16	PF10076.11	PF10844.10	PF10934.10	PF16945.7	VR.PF12571.10
2	Im.PF00680.22	Im.PF04691.14	PF04865.16	PF05105.14	PF10934.10	PF12571.10	PF18352.3	VR.PF19789.1
4	Im.PF00570.25	Im.VR.PF13004.9
3	Im.PF05635.13	Im.VR.PF00028.19	VR.PF00630.21	VR.PF09603.12
21	Im.PF05635.13	Im.VR.PF00028.19	VR.PF19408.1
2	Im.PF00680.22	Im.PF01744.22	Im.PF05635.13	VR.PF00630.21	VR.PF09603.12	VR.PF19408.1
5	Im.PF05635.13	Im.PF14493.8	VR.PF19408.1
2	Im.PF05635.13	PF14301.8	VR.PF16190.7
2	Im.PF00680.22	Im.PF05635.13	Im.PF06013.14	Im.VR.PF06013.14
1	Im.PF05036.15	PF04865.16	PF09682.12	PF10076.11	PF10844.10	PF10934.10	VR.PF12571.10
1	Im.PF01442.20	Im.PF02987.18	Im.PF13895.8	PF04630.14	VR.PF10651.11
1	Im.PF00680.22	Im.VR.PF18454.3	PF04865.16	PF09684.12	PF12571.10
1	Im.PF01442.20	Im.PF14493.8	Im.VR.PF18454.3	PF04513.14	PF04630.14
1	Im.PF05635.13	Im.VR.PF13927.8	VR.PF18657.3
11	Im.PF05635.13	Im.VR.PF07589.13
1	Im.PF01442.20	Im.PF01510.27	Im.PF05036.15	PF04513.14	PF04865.16	PF05105.14	PF10076.11	PF10844.10	PF10934.10	VR.PF12571.10
1	Im.PF00680.22	PF04865.16	PF10076.11	VR.PF19789.1
2	Im.PF00536.32	Im.PF05635.13	Im.PF14493.8	Im.VR.PF00536.32
5	Im.VR.PF13271.8
1	Im.PF00570.25	Im.VR.PF03781.18	Im.VR.PF13271.8
2	Im.PF00680.22	Im.PF01442.20	PF04865.16	PF10076.11	VR.PF19789.1
1	Im.PF05489.14	PF04865.16	PF05105.14	PF06995.13	PF07464.13	PF09684.12	PF16778.7	VR.PF12571.10
1	Im.PF00680.22	VR.PF12571.10
2	Im.PF05635.13	Im.VR.PF18454.3	PF10076.11
1	Im.PF00570.25	Im.PF00680.22	Im.VR.PF00536.32	Im.VR.PF13895.8
5	Im.PF14493.8	Im.VR.PF18454.3	VR.PF19755.1
2	Im.PF14493.8	Im.PF18760.3	Im.VR.PF18454.3	VR.PF19755.1
1	Im.PF05635.13	Im.VR.PF18454.3	PF04513.14	PF07464.13	VR.PF19755.1
2	Im.PF05635.13	Im.PF18760.3	Im.VR.PF18454.3
2	Im.PF05635.13	PF12733.9	VR.PF12733.9
2	Im.VR.PF14686.8	VR.PF09603.12
1	Im.PF00680.22	Im.PF05635.13	Im.VR.PF00536.32	PF01991.20
1	Im.PF00680.22	Im.PF05635.13	Im.PF06013.14	Im.VR.PF00536.32
1	Im.PF00028.19	Im.PF05635.13	Im.VR.PF00028.19	PF19264.1
1	Im.PF14493.8	Im.VR.PF00570.25
1	Im.PF00680.22	Im.VR.PF13895.8	VR.PF16640.7
1	Im.PF00536.32	Im.VR.PF08357.13	Im.VR.PF13271.8	PF20028.1
4	Im.PF05635.13	Im.VR.PF13271.8	Im.VR.PF13895.8
1	Im.PF00680.22	Im.PF05635.13	Im.PF13814.8	Im.PF18730.3	Im.VR.PF18454.3
1	Im.PF05036.15	Im.PF05489.14	PF04865.16	PF06995.13	PF09682.12	PF09684.12	VR.PF10651.11
1	Im.PF01442.20	Im.PF05478.13	Im.PF09967.11	Im.PF13203.8	Im.VR.PF18454.3	PF04513.14
1	Im.PF05635.13	Im.PF18760.3	PF05105.14	VR.PF16190.7
3	Im.PF01442.20	PF07464.13	PF16938.7	VR.PF10651.11
30	Im.PF05635.13	PF06321.13	VR.PF06321.13
15	Im.PF06605.13	Im.PF14493.8	VR.PF10651.11
1	Im.PF05382.15	PF12571.10	VR.PF10651.11
1	Im.PF18013.3	PF04865.16	PF09682.12	PF10076.11	PF10934.10	PF12571.10	VR.PF10651.11
1	Im.PF00680.22	Im.PF05635.13	Im.PF09481.12	VR.PF10651.11
9	Im.PF00680.22	Im.PF01510.27	Im.PF18013.3	VR.PF19789.1
1	Im.PF04691.14	Im.PF14493.8	Im.VR.PF18454.3	PF00188.28	PF14301.8
1	Im.PF06605.13	PF15711.7	VR.PF10651.11
1	Im.PF06723.15	VR.PF10651.11
18	Im.PF00680.22	Im.PF18013.3	VR.PF19789.1
1	Im.PF14594.8	PF05105.14	PF05709.13	VR.PF10651.11
1	Im.PF00680.22	Im.PF01442.20	Im.PF05489.14	PF04513.14	PF04688.15	PF04865.16	PF06995.13	PF07464.13	PF09684.12	PF12059.10	PF12571.10	VR.PF19789.1
1	Im.PF00680.22	PF04688.15	PF04862.14	PF05709.13	PF07464.13	VR.PF19789.1
4	Im.PF00680.22	Im.PF05036.15	PF09682.12	VR.PF19789.1
1	Im.PF12329.10	PF04865.16	VR.PF10651.11
1	Im.VR.PF18454.3	PF09684.12	PF12571.10
10	Im.PF00570.25	Im.VR.PF13271.8
9	Im.PF00536.32	Im.PF05635.13	Im.VR.PF00536.32
11	Im.PF00570.25	Im.VR.PF00536.32	Im.VR.PF13895.8
2	Im.PF00680.22	Im.PF02987.18	Im.PF05478.13	Im.PF14594.8	Im.VR.PF18454.3	PF04513.14	PF05709.13
2	Im.PF00680.22	Im.PF09693.12	PF16938.7	VR.PF19789.1
5	Im.PF00680.22	Im.PF05635.13	Im.VR.PF02089.17
17	Im.PF05635.13	Im.PF14493.8	Im.VR.PF13271.8
2	Im.PF00680.22	Im.PF05635.13	Im.VR.PF00536.32	Im.VR.PF02089.17
4	Im.VR.PF18454.3	PF17268.4
2	Im.PF04691.14	Im.PF05635.13	Im.VR.PF18454.3
2	Im.PF00536.32	Im.PF00570.25	Im.PF13271.8	Im.VR.PF00536.32	PF20030.1
4	Im.PF00570.25	Im.VR.PF00536.32	Im.VR.PF03781.18	Im.VR.PF13271.8
3	Im.PF00680.22	Im.VR.PF08308.13
2	Im.PF01442.20	Im.VR.PF18454.3	PF15586.8
8	Im.PF00570.25	Im.VR.PF00536.32	Im.VR.PF03781.18
1	Im.PF00570.25	Im.VR.PF07647.19	Im.VR.PF13271.8	PF20030.1
8	Im.PF01442.20	Im.PF05036.15	Im.PF05489.14	Im.VR.PF07523.14	PF04865.16	PF06995.13	PF09684.12	VR.PF10651.11
1	Im.PF01442.20	Im.PF05489.14	Im.VR.PF07523.14	Im.VR.PF13895.8	PF04865.16	PF06995.13	PF09684.12	VR.PF10651.11
1	Im.PF14594.8	PF04630.14	PF05709.13	PF15586.8	VR.PF10651.11
1	Im.PF05635.13	PF06321.13	VR.PF09603.12
3	Im.PF00570.25	Im.VR.PF00536.32	Im.VR.PF03781.18	PF20030.1
6	Im.PF05635.13	Im.PF08357.13	Im.PF13271.8	Im.PF18180.3	Im.VR.PF13271.8
18	Im.PF00680.22	Im.PF05635.13	Im.PF13271.8	Im.VR.PF13271.8
2	Im.PF05635.13	PF16778.7	PF18902.2	VR.PF16190.7
28	Im.PF18454.3	Im.VR.PF18454.3
1	Im.PF00536.32	Im.PF00570.25	Im.PF03781.18	Im.VR.PF00536.32	PF20030.1
1	Im.PF05635.13	PF04865.16	PF09684.12	VR.PF16190.7
1	Im.PF01442.20	Im.PF05489.14	Im.PF05635.13	PF04865.16	PF06995.13	PF09684.12	PF16190.7	VR.PF16190.7
2	Im.PF00680.22	Im.PF05489.14	Im.PF05635.13	PF04865.16	PF06995.13	PF09684.12	VR.PF10651.11
1	Im.PF05489.14	Im.PF05635.13	PF04865.16	PF06995.13	PF09684.12	VR.PF12571.10	VR.PF16190.7
4	Im.PF05635.13	Im.PF13271.8	Im.VR.PF08357.13	Im.VR.PF13271.8
1	Im.PF05635.13	Im.PF13895.8	Im.PF14493.8	VR.PF00630.21	VR.PF09603.12	VR.PF19408.1
25	Im.PF00680.22	Im.VR.PF13271.8
12	Im.PF00680.22	Im.PF05635.13	Im.VR.PF00536.32	Im.VR.PF13271.8
27	Im.PF00680.22	Im.PF05635.13	VR.PF18959.2
1	Im.PF00493.25	Im.PF01442.20	Im.PF06605.13	Im.PF07719.19	Im.VR.PF07523.14
1	Im.PF01442.20	Im.VR.PF07523.14
3	Im.PF05635.13	Im.PF14493.8	Im.VR.PF00536.32	Im.VR.PF13271.8
1	Im.PF00536.32	Im.PF05635.13	Im.PF08357.13	Im.VR.PF13271.8	PF20028.1
23	Im.PF00570.25	Im.PF05635.13	Im.VR.PF00536.32
7	Im.PF05635.13	Im.VR.PF00536.32	Im.VR.PF13271.8
1	Im.PF00570.25	Im.VR.PF00536.32	Im.VR.PF13271.8	Im.VR.PF13895.8
2	Im.PF00536.32	Im.PF00570.25	Im.PF03787.17	Im.PF08357.13	Im.PF10647.11	Im.PF13271.8	Im.PF13432.8	Im.VR.PF00536.32	Im.VR.PF13271.8	PF03649.15	PF18221.3	PF20030.1
2	Im.VR.PF18454.3	PF02831.17
1	Im.PF08357.13	Im.PF13271.8	Im.VR.PF00536.32
2	Im.PF05489.14	Im.PF18454.3	Im.VR.PF18454.3	PF06995.13	PF07464.13	PF14301.8	PF15586.8
1	Im.PF00680.22	Im.PF05635.13	Im.VR.PF00536.32	PF19963.1
2	Im.PF00680.22	Im.PF10805.10	Im.VR.PF18454.3	PF04865.16	PF07464.13	PF10076.11
14	Im.PF14493.8	VR.PF10651.11
8	Im.VR.PF18454.3	VR.PF10651.11
20	Im.PF00680.22	Im.VR.PF05635.13
1	Im.PF00680.22	Im.PF01442.20	Im.PF05635.13	Im.VR.PF18454.3
26	Im.PF05635.13	Im.PF14493.8	VR.PF00630.21
23	Im.PF05635.13	Im.VR.PF00028.19	VR.PF00630.21
1	Im.PF05635.13	Im.PF14493.8	VR.PF18657.3	VR.PF19264.1
3	Im.PF00570.25	Im.VR.PF13927.8
1	Im.PF00570.25	Im.PF00680.22	Im.PF05635.13	Im.VR.PF00536.32	PF02169.18
3	Im.PF00680.22	VR.PF16640.7
1	Im.PF00515.30	Im.PF13432.8	Im.VR.PF18454.3
2	Im.PF01442.20	Im.PF05489.14	Im.VR.PF18454.3	PF04865.16	PF06995.13	PF07464.13	PF09684.12
1	Im.PF00536.32	Im.PF01442.20	Im.PF05635.13	Im.VR.PF18454.3	PF04513.14	PF04865.16	PF07464.13	PF10076.11
1	Im.PF01442.20	Im.PF05489.14	Im.PF14493.8	Im.VR.PF18454.3	PF04865.16	PF06995.13	PF07464.13	PF09684.12
1	Im.PF01442.20	Im.PF05036.15	Im.PF05489.14	PF04513.14	PF04865.16	PF06995.13	PF09684.12	PF12571.10	PF16778.7	VR.PF10651.11
2	Im.PF00570.25	Im.VR.PF00536.32	Im.VR.PF13004.9
1	Im.PF14493.8	Im.VR.PF18454.3	PF04865.16	PF18352.3
1	Im.PF00680.22	Im.PF01442.20	Im.PF01510.27	Im.PF14594.8	Im.PF18013.3	PF04513.14	PF04630.14	PF05709.13	PF09682.12	VR.PF19789.1
1	Im.PF04691.14	PF04865.16	PF10076.11	PF10934.10	PF12571.10	PF16778.7	VR.PF10651.11
1	Im.PF00680.22	Im.PF01442.20	Im.PF02987.18	Im.PF05635.13	Im.PF14594.8	Im.VR.PF18454.3	PF05105.14	PF05709.13
1	Im.PF00680.22	Im.PF05635.13	Im.PF08230.13	Im.VR.PF18454.3	PF05105.14
1	Im.PF00680.22	Im.PF05036.15	Im.PF06605.13	PF05105.14	VR.PF19789.1
25	Im.PF05036.15	PF04865.16	PF05105.14	PF10076.11	PF10844.10	PF10934.10	VR.PF12571.10
1	Im.PF05635.13	Im.VR.PF18454.3	PF05105.14	VR.PF19755.1
3	Im.PF05635.13	Im.VR.PF16389.7	VR.PF18657.3
10	Im.PF00680.22	Im.PF01442.20	PF04513.14	VR.PF19789.1
2	Im.PF06605.13	Im.PF14493.8	Im.PF16332.7	VR.PF10651.11
4	Im.PF01442.20	Im.PF01510.27	Im.PF05489.14	Im.PF13936.8	Im.PF18013.3	Im.VR.PF07523.14	PF04865.16	PF06995.13	PF07464.13	PF09684.12	PF12059.10	VR.PF10651.11
3	Im.PF00680.22	Im.PF01510.27	PF04865.16	PF10076.11	PF10844.10	PF10934.10	VR.PF19789.1
1	Im.PF00680.22	Im.PF05635.13	Im.PF14594.8	Im.VR.PF18454.3	PF04630.14	PF05105.14	PF05709.13	PF07464.13	PF15586.8
1	Im.PF01442.20	PF13457.8	PF19157.2	VR.PF10651.11
3	Im.PF05635.13	PF19220.2	VR.PF09603.12
1	Im.PF07523.14	PF04513.14	PF04531.15	PF04865.16	PF07464.13	PF10076.11	PF10844.10	PF10934.10	PF13457.8	VR.PF12571.10
8	Im.PF04691.14	Im.PF06605.13	Im.PF18013.3	VR.PF10651.11
3	Im.PF05036.15	PF04865.16	PF05105.14	PF07464.13	PF10076.11	PF10844.10	PF10934.10	VR.PF12571.10
1	Im.PF01442.20	Im.PF05382.15	Im.PF05489.14	Im.PF09693.12	PF04865.16	PF06995.13	PF07464.13	PF09684.12	VR.PF10651.11
2	Im.PF00680.22	Im.PF01442.20	PF04865.16	PF07464.13	PF10076.11	PF10934.10	VR.PF19789.1
17	Im.PF00680.22	Im.PF01510.27	Im.PF05635.13	Im.PF13936.8	Im.PF14594.8	Im.PF18013.3	Im.VR.PF18454.3	PF04630.14	PF05105.14	PF05709.13	PF07464.13	PF15586.8
1	Im.PF01510.27	Im.PF05635.13	Im.PF13936.8	Im.PF14594.8	Im.VR.PF18454.3	PF04630.14	PF05709.13	PF07464.13	PF15586.8
5	Im.PF01442.20	Im.PF05489.14	Im.PF09693.12	Im.PF13936.8	PF04688.15	PF04865.16	PF05105.14	PF06995.13	PF07464.13	PF09684.12	PF12059.10	VR.PF12571.10
2	Im.PF00680.22	Im.PF01442.20	Im.PF02987.18	Im.PF18013.3	PF05709.13	VR.PF19789.1
3	Im.PF00680.22	Im.PF01442.20	Im.PF02987.18	Im.PF05489.14	Im.PF13936.8	Im.PF18013.3	PF04865.16	PF09682.12	PF09684.12	PF12571.10	VR.PF19789.1
1	Im.PF00680.22	Im.PF05036.15	PF09682.12	PF12571.10	PF18928.2	VR.PF19789.1
10	Im.PF00680.22	PF12571.10	VR.PF19789.1
2	Im.PF01510.27	Im.PF05036.15	PF04865.16	PF10076.11	PF10844.10	PF10934.10	VR.PF19789.1
3	Im.PF01442.20	Im.PF09693.12	PF04630.14	PF05709.13	PF09682.12	PF18994.2	VR.PF10651.11
14	Im.PF00570.25	Im.PF05635.13	Im.VR.PF13004.9	Im.VR.PF13895.8
4	Im.PF00570.25	Im.VR.PF00536.32	PF04151.17
1	Im.PF00570.25	Im.PF00680.22	Im.PF05635.13	Im.VR.PF08308.13	VR.PF20030.1
2	Im.PF13895.8	Im.VR.PF00536.32
1	Im.PF13271.8	Im.VR.PF08357.13	Im.VR.PF13271.8
4	Im.PF00570.25	Im.PF13271.8	Im.VR.PF00536.32
1	Im.PF01590.28	Im.PF05635.13	Im.VR.PF00536.32	Im.VR.PF08357.13
2	Im.PF00570.25	Im.PF05635.13	Im.VR.PF00536.32	Im.VR.PF03781.18
1	Im.PF05635.13	Im.PF08357.13	Im.VR.PF00536.32	Im.VR.PF08357.13
2	Im.PF00028.19	Im.PF00680.22	Im.PF05635.13	VR.PF16190.7	VR.PF19264.1
1	Im.PF00680.22	Im.PF05635.13	Im.PF18838.3	Im.VR.PF18454.3	VR.PF10651.11
1	Im.PF00680.22	Im.PF01442.20	Im.PF05489.14	PF04865.16	PF06995.13	PF09684.12	PF12571.10	VR.PF19789.1
1	Im.PF00680.22	Im.PF00882.20	Im.PF01442.20	Im.PF04691.14	Im.PF05036.15	PF05887.13	VR.PF19789.1
4	Im.PF00680.22	Im.PF05036.15	PF04513.14	PF04865.16	PF09682.12	PF10934.10	PF12571.10	PF18352.3	VR.PF19789.1
2	Im.PF08230.13	PF04513.14	PF07464.13	PF12205.10	PF16778.7	VR.PF10651.11
1	Im.PF00680.22	Im.PF01442.20	Im.PF01510.27	Im.PF09693.12	Im.PF12329.10	Im.PF18454.3	PF05105.14	PF05709.13	PF09682.12	VR.PF19789.1
1	Im.PF00680.22	Im.PF01442.20	Im.PF02987.18	Im.PF05489.14	PF04865.16	PF09682.12	PF09684.12	PF12571.10	VR.PF19789.1
1	Im.PF00680.22	Im.PF05478.13	Im.PF18013.3	Im.VR.PF18454.3
1	Im.PF14493.8	PF04865.16	PF10076.11	PF10844.10	PF10934.10	PF12571.10	VR.PF19789.1
1	Im.PF14493.8	Im.PF18454.3	Im.VR.PF18454.3
13	Im.PF05036.15	Im.PF14594.8	PF04513.14	PF05709.13	VR.PF10651.11
1	Im.PF00680.22	Im.PF01442.20	Im.PF01510.27	Im.PF05036.15	PF04865.16	PF10076.11	PF10844.10	PF10934.10	VR.PF19789.1
5	Im.PF00680.22	Im.PF01510.27	Im.PF05635.13	Im.PF13936.8	Im.PF14594.8	Im.PF18013.3	Im.VR.PF18454.3	PF05105.14	PF05709.13
5	Im.PF00680.22	Im.PF14594.8	PF05709.13	VR.PF19789.1
4	Im.PF00680.22	Im.PF05036.15	VR.PF19789.1
5	Im.PF05036.15	Im.PF05489.14	Im.PF13936.8	PF04513.14	PF04865.16	PF06995.13	PF07464.13	PF09682.12	PF09684.12	PF12059.10	VR.PF16190.7
2	Im.PF00680.22	Im.PF02987.18	Im.PF05036.15	Im.PF05489.14	Im.PF13936.8	PF04513.14	PF04865.16	PF06995.13	PF09682.12	PF09684.12	PF12571.10	VR.PF19789.1
1	Im.PF05036.15	PF04531.15	PF04865.16	PF10076.11	PF10844.10	PF10934.10	VR.PF10651.11	VR.PF12571.10
2	Im.PF13649.8	Im.PF14493.8	PF05691.14	PF15711.7	VR.PF10651.11
46	Im.PF14493.8	PF15711.7	VR.PF10651.11
1	Im.PF00680.22	Im.PF04691.14	Im.PF05036.15	Im.PF13936.8	Im.PF14594.8	PF04513.14	PF04630.14	PF05709.13	PF09682.12	VR.PF19789.1
2	Im.PF00680.22	Im.PF01442.20	Im.PF05036.15	Im.PF05635.13	Im.PF13936.8	Im.PF14594.8	PF04513.14	PF04630.14	PF05709.13	PF09682.12	VR.PF19789.1
1	Im.PF05635.13	PF15495.8	VR.PF09603.12
2	Im.PF01510.27	PF04865.16	PF10076.11	PF10844.10	PF10934.10	VR.PF19789.1
2	Im.PF00680.22	Im.PF01442.20	Im.PF01510.27	Im.PF09693.12	PF04865.16	PF12571.10	VR.PF19789.1
1	Im.PF00680.22	Im.PF01510.27	Im.PF04691.14	Im.PF09693.12	Im.PF18013.3	PF04865.16	PF09682.12	PF10076.11	PF10934.10	PF12571.10	VR.PF19789.1
3	Im.PF00680.22	Im.PF01510.27	Im.PF02987.18	Im.PF05036.15	Im.PF13936.8	Im.PF14594.8	Im.VR.PF18454.3	PF04513.14	PF05105.14	PF05709.13	PF07464.13
12	Im.PF00680.22	Im.PF05036.15	PF04865.16	PF10076.11	PF10844.10	PF10934.10	VR.PF19789.1
2	Im.PF00680.22	Im.PF14594.8	VR.PF19789.1
2	Im.PF05478.13	PF04513.14	PF04531.15	PF04865.16	PF10076.11	PF10844.10	PF10934.10	PF13457.8	VR.PF12571.10	VR.PF16190.7
2	Im.PF00680.22	Im.PF01442.20	Im.PF01510.27	Im.PF12329.10	Im.PF18013.3	Im.PF18454.3	PF05709.13	PF09682.12	VR.PF19789.1
9	Im.PF00680.22	Im.PF18013.3	PF09682.12	VR.PF19789.1
1	Im.PF00680.22	Im.PF05036.15	PF04865.16	PF09682.12	PF12571.10	VR.PF19789.1
2	Im.PF13509.8	PF05504.13	PF05816.13	PF05895.14	PF12205.10	VR.PF10651.11
17	Im.PF13004.9	VR.PF10651.11
2	Im.PF00680.22	Im.PF01442.20	Im.VR.PF13895.8	PF04513.14	PF04865.16	PF10934.10	PF12571.10	PF18352.3	VR.PF19789.1
5	Im.PF01442.20	Im.PF02987.18	Im.PF09693.12	PF04630.14	PF07889.14	PF18994.2	VR.PF10651.11
5	Im.PF00680.22	Im.PF06605.13	Im.PF09693.12	PF04513.14	VR.PF19789.1
2	Im.PF00680.22	Im.PF01442.20	Im.PF05036.15	Im.PF05478.13	Im.PF13936.8	Im.PF14594.8	PF04630.14	PF05709.13	PF09682.12	PF15586.8	VR.PF19789.1
2	Im.PF00680.22	Im.PF02987.18	Im.PF05489.14	PF04513.14	PF04865.16	PF06995.13	PF09684.12	PF12571.10	VR.PF19789.1
8	Im.PF00570.25	Im.PF05635.13	Im.VR.PF13895.8
5	Im.PF04691.14	Im.VR.PF18454.3
2	Im.VR.PF05635.13	PF14301.8
1	Im.PF14594.8	VR.PF20072.1
6	Im.PF09693.12	VR.PF10651.11	VR.PF20072.1
2	Im.PF01442.20	Im.PF05489.14	Im.PF13936.8	Im.PF18013.3	PF04865.16	PF06995.13	PF09684.12	PF12059.10	PF13457.8	PF15586.8	VR.PF19789.1
1	Im.PF06605.13	Im.PF12329.10	Im.VR.PF07523.14	PF04513.14	PF13457.8	VR.PF10651.11
1	Im.PF00680.22	Im.PF01510.27	Im.PF04691.14	Im.PF09693.12	Im.PF18013.3	PF04865.16	PF09682.12	PF10076.11	PF10934.10	PF12571.10	PF19789.1	VR.PF19789.1
1	Im.PF01442.20	Im.PF02987.18	Im.PF05635.13	Im.PF13936.8	Im.PF14493.8	Im.PF14594.8	Im.PF18013.3	Im.VR.PF18454.3	PF04513.14	PF05709.13	PF13457.8
3	Im.PF00680.22	Im.PF01442.20	Im.PF02987.18	Im.PF05489.14	Im.PF18013.3	PF04865.16	PF09682.12	PF09684.12	PF12571.10	VR.PF19789.1
2	Im.PF00680.22	Im.PF01442.20	Im.PF05036.15	PF07464.13	PF09682.12	VR.PF19789.1
6	Im.PF01442.20	Im.PF05382.15	Im.PF05489.14	Im.PF09693.12	PF04865.16	PF06995.13	PF07464.13	PF09684.12	PF16778.7	VR.PF10651.11
2	Im.PF00680.22	Im.PF05036.15	PF04865.16	PF09682.12	PF10076.11	PF10844.10	PF10934.10	VR.PF19789.1
3	Im.PF06605.13	PF05105.14	VR.PF10651.11
4	Im.PF05635.13	Im.PF14493.8	Im.VR.PF18454.3
1	Im.PF05036.15	PF04865.16	PF10076.11	PF10844.10	PF10934.10	VR.PF10651.11	VR.PF12571.10
6	Im.VR.PF18454.3	PF04865.16	PF10076.11	PF10844.10	PF10934.10
1	Im.PF00680.22	PF04865.16	PF09684.12	VR.PF12571.10
1	Im.PF00515.30	Im.PF13649.8	Im.PF14493.8	PF05691.14	PF10250.11	PF15711.7	VR.PF10651.11
1	Im.PF01442.20	Im.PF13715.8	PF04513.14	PF07464.13	VR.PF10651.11
4	Im.PF00680.22	Im.PF01442.20	Im.PF02987.18	Im.PF05036.15	Im.PF05489.14	Im.PF13936.8	PF04865.16	PF09682.12	PF09684.12	PF12571.10	VR.PF19789.1
9	Im.PF00680.22	Im.PF01442.20	Im.PF14594.8	PF04513.14	PF04630.14	PF05709.13	VR.PF19789.1
2	Im.PF01442.20	Im.PF02987.18	Im.PF05478.13	PF04862.14	PF05105.14	VR.PF10651.11
1	Im.PF13649.8	Im.PF14493.8	PF10250.11	PF15711.7	VR.PF10651.11
5	Im.PF04691.14	PF04688.15	PF04865.16	PF10076.11	PF10934.10	PF12571.10	VR.PF10651.11
1	Im.PF00680.22	Im.PF01510.27	Im.PF05036.15	PF04513.14	PF04630.14	PF04862.14	PF04865.16	PF05105.14	PF05709.13	PF05895.14	PF07464.13	PF10076.11	PF10844.10	PF10934.10	VR.PF19789.1
10	Im.PF00680.22	Im.PF05478.13	Im.PF18013.3	Im.VR.PF18454.3	PF07889.14
3	Im.PF05036.15	Im.PF05478.13	PF12205.10	PF16945.7	VR.PF10651.11
1	Im.PF00680.22	Im.PF05036.15	Im.PF13936.8	Im.PF14594.8	PF05709.13	PF09682.12	VR.PF19789.1
2	Im.PF00680.22	PF04865.16	PF09682.12	PF09684.12	PF12571.10	VR.PF19789.1
1	Im.PF06605.13	Im.PF18013.3	Im.VR.PF07523.14	PF04513.14	PF13457.8	PF18994.2	VR.PF10651.11	VR.PF18657.3
1	Im.PF00680.22	Im.PF02987.18	Im.PF04691.14	Im.PF05036.15	Im.PF05489.14	PF04865.16	PF09682.12	PF09684.12	PF12571.10	VR.PF19789.1
2	Im.PF00680.22	Im.PF01510.27	Im.PF12329.10	Im.PF18013.3	Im.PF18454.3	PF04513.14	PF05709.13	VR.PF19789.1
1	Im.PF00680.22	Im.PF13936.8	Im.PF18838.3	PF03906.16	PF07902.13	PF09682.12	VR.PF19789.1
15	Im.PF00680.22	Im.PF01442.20	PF04513.14	PF04865.16	PF07464.13	PF10934.10	PF12571.10	PF18352.3	VR.PF19789.1
3	Im.PF00680.22	Im.PF01442.20	Im.PF06605.13	PF03906.16	PF04513.14	PF04531.15	PF05709.13	PF10651.11	VR.PF19789.1
1	Im.PF13895.8	PF04688.15	PF04865.16	PF10076.11	PF10934.10	PF12571.10	VR.PF10651.11
1	Im.PF01442.20	Im.PF02987.18	PF04862.14	PF05105.14	PF07464.13	VR.PF10651.11
8	Im.PF00680.22	Im.PF05036.15	Im.PF13936.8	PF04865.16	PF10076.11	PF10844.10	PF10934.10	PF12571.10	VR.PF19789.1
1	Im.PF05478.13	Im.PF14594.8	PF04513.14	PF05709.13	VR.PF10651.11
2	Im.PF00680.22	Im.PF13936.8	PF12571.10	VR.PF05895.14
1	Im.VR.PF07523.14	PF04865.16	PF06995.13	PF09684.12	VR.PF19789.1
2	Im.PF00680.22	Im.PF01510.27	Im.PF05635.13	Im.PF13936.8	Im.PF14594.8	Im.PF18013.3	Im.VR.PF18454.3	PF04630.14	PF05105.14	PF05709.13	PF15586.8
1	Im.PF01442.20	Im.PF12650.9	PF04531.15	PF07889.14	PF19591.1	VR.PF10651.11	VR.PF20072.1
1	Im.PF01442.20	PF04513.14	VR.PF10651.11
3	Im.PF00680.22	Im.PF01442.20	Im.PF05036.15	PF04513.14	PF04865.16	PF09682.12	PF10934.10	PF12571.10	PF18352.3	VR.PF19789.1
8	Im.PF00680.22	Im.PF01442.20	Im.PF05036.15	Im.PF13936.8	Im.PF14594.8	PF04513.14	PF04630.14	PF05709.13	PF09682.12	VR.PF19789.1
9	Im.PF00680.22	Im.PF05036.15	PF04513.14	PF04865.16	PF07464.13	PF09682.12	PF10934.10	PF12571.10	PF18352.3	VR.PF19789.1
1	Im.PF00680.22	Im.PF01442.20	Im.PF05036.15	Im.PF13936.8	PF04513.14	PF04688.15	PF04862.14	PF05709.13	PF05895.14	PF12205.10	PF16778.7	VR.PF10651.11
1	Im.PF00680.22	Im.PF06605.13	Im.PF13936.8	PF05709.13	PF07464.13	VR.PF19789.1
4	Im.PF00680.22	Im.PF01442.20	Im.PF05036.15	Im.PF14594.8	PF04513.14	PF04630.14	PF05709.13	PF09682.12	VR.PF19789.1
1	Im.PF00680.22	Im.PF01442.20	Im.PF02987.18	Im.PF05489.14	Im.PF08230.13	Im.PF13936.8	PF04865.16	PF09682.12	PF09684.12	PF12571.10	VR.PF19789.1
1	Im.PF00680.22	Im.PF09693.12	Im.PF13936.8	Im.PF18013.3	PF16938.7	VR.PF19789.1
2	Im.PF05489.14	Im.PF13936.8	Im.PF18013.3	Im.VR.PF07523.14	PF04865.16	PF06995.13	PF09684.12	PF13457.8	VR.PF12571.10
2	Im.PF05036.15	PF04865.16	PF05105.14	PF10076.11	VR.PF12571.10
1	Im.PF05635.13	Im.PF14493.8	Im.VR.PF18454.3	PF13457.8
11	Im.PF00680.22	Im.PF01442.20	PF04513.14	PF04865.16	PF10934.10	PF12571.10	PF18352.3	VR.PF19789.1
1	Im.PF06605.13	Im.PF16332.7	PF05105.14	PF05709.13	VR.PF10651.11
3	Im.PF05036.15	PF04513.14	PF09682.12	VR.PF10651.11
1	Im.PF05489.14	Im.PF18013.3	Im.VR.PF07523.14	PF04865.16	PF06995.13	PF09684.12	PF13457.8	VR.PF12571.10
6	Im.PF00680.22	Im.PF05036.15	PF07464.13	PF09682.12	VR.PF19789.1
1	Im.PF00680.22	Im.PF01510.27	Im.PF12329.10	Im.PF18013.3	Im.PF18454.3	PF05709.13	VR.PF19789.1
1	Im.PF00680.22	PF07902.13	PF09682.12	VR.PF19789.1
2	Im.PF05635.13	PF06321.13	PF18657.3	VR.PF06321.13
9	Im.PF00680.22	Im.PF05036.15	Im.PF13936.8	Im.PF14493.8	PF04865.16	PF10076.11	PF10844.10	PF10934.10	PF12571.10	VR.PF19789.1
2	Im.PF01442.20	Im.PF05036.15	PF07464.13	PF09682.12	VR.PF10651.11
1	Im.PF00680.22	PF04865.16	PF12571.10	VR.PF19789.1
4	Im.PF05635.13	Im.VR.PF00028.19	VR.PF09603.12
2	Im.PF00680.22	Im.PF05478.13	Im.PF18013.3	Im.VR.PF18454.3	PF07464.13
9	Im.PF02987.18	Im.PF05036.15	Im.PF05635.13	Im.PF13936.8	Im.PF14493.8	Im.PF14594.8	Im.VR.PF18454.3	PF04513.14	PF05105.14	PF05709.13	PF07464.13
1	Im.PF00680.22	Im.PF05036.15	PF09682.12	PF12571.10	VR.PF19789.1
1	Im.PF00680.22	Im.PF09693.12	Im.PF13936.8	Im.PF18013.3	PF13457.8	VR.PF19789.1
2	Im.PF00680.22	PF08030.14	VR.PF19264.1
1	Im.PF00570.25	Im.PF05635.13	Im.PF07819.15	Im.VR.PF00536.32
2	Im.PF06605.13	Im.PF18013.3	Im.VR.PF07523.14	PF04513.14	VR.PF10651.11	VR.PF18657.3
1	Im.PF00680.22	Im.PF01442.20	Im.PF02987.18	Im.PF06605.13	PF03906.16	PF04513.14	PF04531.15	PF05709.13	PF10651.11	VR.PF19789.1
1	Im.PF00680.22	Im.PF01442.20	Im.PF02987.18	Im.PF05036.15	Im.PF05489.14	Im.PF13936.8	PF04865.16	PF09682.12	PF09684.12	PF12205.10	PF12571.10	VR.PF19789.1
7	Im.PF01442.20	Im.PF02987.18	Im.PF09693.12	PF04630.14	PF07889.14	PF09682.12	PF18994.2	VR.PF10651.11
1	Im.PF04691.14	Im.PF08230.13	PF04513.14	PF05895.14	PF07464.13	VR.PF10651.11
1	Im.PF14493.8	PF04865.16	PF06995.13	PF09684.12	PF12059.10	VR.PF16190.7
2	Im.PF05489.14	Im.PF13936.8	PF04865.16	PF06995.13	PF07464.13	PF09684.12	PF12059.10	VR.PF16190.7
5	Im.PF00680.22	Im.PF01442.20	Im.PF01510.27	Im.PF12329.10	Im.PF18013.3	Im.PF18454.3	PF05709.13	VR.PF19789.1
2	Im.PF00680.22	Im.PF01442.20	Im.PF05738.15	PF04513.14	VR.PF19789.1
3	Im.PF05036.15	Im.PF14594.8	PF04513.14	PF05709.13	PF07889.14	VR.PF10651.11
4	Im.PF00680.22	Im.PF05036.15	Im.PF13936.8	Im.PF18838.3	PF07902.13	VR.PF19789.1
1	Im.PF04691.14	Im.PF05382.15	PF04513.14	VR.PF10651.11
5	Im.PF05489.14	Im.PF13936.8	Im.PF18013.3	PF04865.16	PF06995.13	PF07464.13	PF09682.12	PF09684.12	PF12059.10	PF13457.8	VR.PF10651.11
4	Im.PF00680.22	PF07464.13	VR.PF19789.1
1	Im.PF02987.18	Im.PF05478.13	Im.PF05635.13	Im.PF14493.8	Im.PF14594.8	Im.VR.PF18454.3	PF04513.14	PF05709.13	PF13457.8
2	Im.PF00680.22	Im.PF05036.15	PF04865.16	PF09682.12	PF09684.12	PF12571.10	VR.PF19789.1
2	Im.PF18454.3	VR.PF10651.11
7	Im.PF01442.20	Im.PF05489.14	Im.PF13936.8	Im.PF18013.3	Im.VR.PF07523.14	PF04865.16	PF06995.13	PF09684.12	PF13457.8	PF15586.8	VR.PF12571.10
1	Im.PF00680.22	Im.PF01442.20	Im.PF13936.8	Im.PF14594.8	PF04513.14	PF04630.14	PF05709.13	PF09682.12	VR.PF19789.1
3	Im.PF00680.22	Im.PF01442.20	Im.PF05036.15	Im.PF05489.14	Im.PF13936.8	PF04865.16	PF06995.13	PF07464.13	PF09682.12	PF09684.12	PF12059.10	VR.PF16190.7
1	Im.PF05478.13	Im.PF06605.13	Im.PF07538.13	PF05105.14	PF07464.13	PF07889.14	PF13457.8	VR.PF07902.13	VR.PF10651.11	VR.PF20072.1
1	Im.PF00680.22	Im.PF05635.13	Im.PF14594.8	Im.VR.PF18454.3	PF04630.14	PF05105.14	PF05709.13	PF15586.8
1	Im.PF01510.27	PF04513.14	PF07464.13	VR.PF10651.11
4	Im.PF02987.18	Im.PF05478.13	Im.PF05635.13	Im.PF13936.8	Im.PF14493.8	Im.PF14594.8	Im.PF18013.3	Im.VR.PF18454.3	PF05709.13	PF13457.8
3	Im.PF00680.22	Im.PF05489.14	PF04865.16	PF06995.13	PF09684.12	PF12059.10	PF12571.10	PF15586.8	VR.PF19789.1
2	Im.PF09693.12	PF04513.14	PF04688.15	PF04865.16	PF07464.13	PF10934.10	PF18352.3	VR.PF12571.10
3	Im.PF01442.20	Im.PF05478.13	Im.PF09693.12	PF07464.13	PF09682.12	PF18994.2	VR.PF10651.11
2	Im.PF05036.15	PF09682.12	VR.PF10651.11
1	Im.PF01442.20	Im.PF02987.18	Im.PF05489.14	PF04865.16	PF09684.12	VR.PF12571.10
4	Im.PF00680.22	PF04865.16	PF10076.11	PF10844.10	PF10934.10	VR.PF19789.1
1	Im.PF00680.22	Im.PF05635.13	Im.VR.PF18454.3	PF04865.16	PF10076.11
6	Im.VR.PF18454.3	PF16778.7
2	Im.PF14493.8	PF14301.8	VR.PF10651.11
1	Im.PF01442.20	Im.PF06605.13	PF05105.14	PF05709.13	PF07464.13	VR.PF10651.11
2	Im.PF01442.20	Im.PF01510.27	Im.PF18013.3	PF05709.13	VR.PF19789.1
1	Im.PF00680.22	Im.PF13936.8	Im.PF18838.3	PF07902.13	PF09682.12	VR.PF19789.1
1	Im.PF00680.22	Im.PF01442.20	Im.PF05382.15	Im.PF09693.12	PF05105.14	PF05895.14	PF07464.13	VR.PF19789.1
1	Im.PF05489.14	Im.PF09693.12	PF04865.16	PF06995.13	PF09684.12	VR.PF10651.11
6	Im.PF00680.22	Im.PF09693.12	Im.PF18013.3	VR.PF19789.1
1	Im.PF05478.13	PF04513.14	PF04531.15	PF04865.16	PF10076.11	PF10844.10	PF10934.10	VR.PF12571.10
1	Im.PF06605.13	Im.PF08220.14	PF05105.14	PF05709.13	VR.PF10651.11
12	Im.PF18760.3	VR.PF10651.11
2	Im.PF00680.22	Im.PF01442.20	Im.PF02987.18	Im.PF05489.14	PF04865.16	PF09684.12	PF12571.10	VR.PF19789.1
1	Im.PF00680.22	Im.PF05478.13	Im.PF14594.8	PF05709.13	VR.PF19789.1
3	Im.PF05036.15	PF05105.14	VR.PF10651.11
2	Im.PF00680.22	Im.PF01442.20	Im.PF14594.8	PF04513.14	PF05709.13	VR.PF19789.1
1	Im.PF00680.22	Im.PF01442.20	Im.PF01510.27	Im.PF05478.13	Im.PF18013.3	PF04865.16	PF07464.13	PF12571.10	PF18352.3	VR.PF19789.1
6	Im.PF00680.22	Im.PF01510.27	Im.PF05635.13	Im.PF14594.8	Im.PF18013.3	Im.VR.PF18454.3	PF05105.14	PF05709.13
2	Im.PF00680.22	Im.PF09693.12	Im.PF18013.3	PF13457.8	VR.PF19789.1
2	Im.PF00536.32	Im.PF00570.25	Im.PF08308.13	Im.PF13271.8	Im.PF13646.8	Im.VR.PF00536.32	PF19631.1
2	Im.PF05635.13	PF16190.7	VR.PF16190.7
6	Im.PF06605.13	Im.PF18013.3	Im.VR.PF07523.14	PF04513.14	PF13457.8	VR.PF10651.11
1	Im.PF06605.13	Im.PF13432.8	PF05105.14	PF05709.13	VR.PF10651.11
2	Im.PF00680.22	Im.PF02987.18	Im.PF04691.14	Im.PF05036.15	Im.PF05489.14	Im.PF13936.8	PF04865.16	PF09682.12	PF09684.12	PF12571.10	VR.PF19789.1
1	Im.PF00680.22	Im.PF04691.14	Im.PF05478.13	PF04513.14	PF18994.2	PF19789.1	VR.PF19789.1
2	Im.PF18013.3	PF04531.15	PF13457.8	VR.PF10651.11	VR.PF20072.1
1	Im.PF13936.8	Im.PF18013.3	PF13457.8	VR.PF19789.1
2	Im.PF00680.22	Im.PF01442.20	Im.PF01510.27	Im.PF05036.15	Im.PF09693.12	PF04865.16	PF12571.10	VR.PF19789.1
2	Im.PF00680.22	Im.PF14594.8	PF04513.14	PF04630.14	PF05709.13	VR.PF19789.1
2	Im.PF00680.22	Im.PF05478.13	Im.PF09693.12	PF04865.16	PF07464.13	PF18352.3	VR.PF19789.1
1	Im.PF03406.15	Im.PF13936.8	PF04513.14	PF04865.16	PF10076.11	PF10844.10	PF10934.10	PF13457.8	VR.PF12571.10
6	Im.PF00680.22	Im.PF01442.20	Im.PF05036.15	PF04865.16	PF10076.11	PF10844.10	PF10934.10	VR.PF19789.1
1	Im.PF13936.8	PF05709.13	PF18994.2	VR.PF10651.11	VR.PF19264.1
3	Im.PF01510.27	Im.PF06605.13	Im.PF18013.3	Im.VR.PF07523.14	PF04513.14	VR.PF10651.11
1	Im.PF05478.13	PF03906.16	VR.PF10651.11
1	Im.PF00680.22	Im.PF01442.20	Im.PF02987.18	Im.PF05489.14	Im.PF13509.8	Im.PF13936.8	Im.PF18013.3	PF04865.16	PF09682.12	PF09684.12	PF12571.10	VR.PF19789.1
1	Im.PF04691.14	Im.PF05489.14	Im.PF08230.13	Im.PF09693.12	PF04865.16	PF06995.13	PF07464.13	PF09684.12	VR.PF10651.11
4	Im.PF13936.8	PF04630.14	PF05105.14	PF05709.13	PF05895.14	PF07464.13	PF13457.8	VR.PF10651.11
2	Im.PF18013.3	PF04513.14	PF04531.15	PF04865.16	PF10076.11	PF10844.10	PF10934.10	PF13457.8	VR.PF12571.10
4	Im.PF00680.22	Im.PF01510.27	VR.PF19789.1
1	Im.PF00570.25	Im.PF01640.19	Im.VR.PF07647.19	Im.VR.PF08308.13	Im.VR.PF13927.8
1	Im.PF13432.8	Im.VR.PF08308.13
3	Im.PF00570.25	Im.PF08308.13	Im.VR.PF08308.13	PF18221.3
10	Im.PF05635.13	VR.PF12733.9	VR.PF18657.3
5	Im.VR.PF13646.8
2	Im.VR.PF18454.3	PF10076.11
3	Im.PF00570.25	Im.PF07719.19	Im.VR.PF00536.32
5	Im.VR.PF00028.19	Im.VR.PF02369.18
4	Im.PF05635.13	Im.PF14493.8	VR.PF00630.21	VR.PF09603.12	VR.PF19408.1
1	Im.PF02987.18	Im.PF05478.13	Im.PF09693.12	Im.PF13936.8	PF04513.14	PF04862.14	PF05709.13	PF10651.11	VR.PF10651.11
15	Im.PF05635.13	Im.PF13814.8	Im.PF14493.8	VR.PF17425.4
3	Im.PF00680.22	Im.PF05635.13	Im.VR.PF00536.32	Im.VR.PF13004.9
1	Im.VR.PF13646.8	VR.PF02985.24
7	Im.PF05635.13	Im.PF14493.8	Im.VR.PF00028.19
11	Im.PF00680.22	Im.PF05635.13	Im.VR.PF07589.13
1	Im.PF00680.22	Im.PF05478.13	Im.PF09693.12	PF03906.16	PF04513.14	PF04862.14	PF05105.14	PF05709.13	PF07464.13	PF10651.11	PF15586.8	VR.PF19789.1
1	Im.PF01442.20	Im.PF01510.27	Im.PF05489.14	Im.PF08220.14	Im.PF09693.12	PF04865.16	PF06995.13	PF07464.13	PF09684.12	PF16778.7	VR.PF10651.11
2	Im.PF00680.22	Im.PF05489.14	PF04865.16	PF06995.13	PF07464.13	PF09682.12	PF09684.12	VR.PF19789.1
1	Im.PF01510.27	Im.PF05036.15	PF04513.14	PF09682.12	VR.PF10651.11
2	Im.PF05489.14	Im.PF13936.8	PF04865.16	PF06995.13	PF09684.12	PF12059.10	VR.PF16190.7
1	Im.PF00680.22	Im.PF18013.3	Im.VR.PF18454.3
1	Im.PF04691.14	Im.PF06605.13	VR.PF10651.11
2	Im.PF00680.22	Im.PF06605.13	Im.PF13936.8	PF04513.14	PF05709.13	PF07464.13	VR.PF19789.1
4	Im.PF14594.8	PF04513.14	PF05709.13	VR.PF10651.11
2	Im.PF00570.25	Im.PF07719.19	Im.PF13271.8	Im.VR.PF00536.32
1	Im.PF00570.25	Im.VR.PF08308.13	PF18221.3
1	Im.PF05635.13	Im.PF14493.8	VR.PF17425.4
3	Im.PF00536.32	Im.PF00570.25	Im.PF07719.19	Im.VR.PF00536.32
1	Im.PF05635.13	Im.PF14493.8	Im.VR.PF14686.8
1	Im.PF00680.22	Im.PF01442.20	Im.PF05635.13	Im.PF09481.12	PF04513.14	VR.PF10651.11
1	Im.PF09693.12	Im.PF13936.8	PF04688.15	PF04865.16	PF05105.14	PF09684.12	VR.PF12571.10
3	Im.PF00680.22	Im.PF01510.27	Im.PF05635.13	Im.PF14594.8	Im.PF18013.3	Im.VR.PF18454.3	PF04630.14	PF05105.14	PF05709.13	PF07464.13	PF15586.8
1	Im.PF00680.22	Im.PF05036.15	Im.PF14594.8	PF05709.13	PF09682.12	VR.PF19789.1
1	Im.PF00680.22	Im.PF02987.18	Im.PF05036.15	Im.PF05489.14	Im.PF13936.8	PF04513.14	PF04865.16	PF06995.13	PF09682.12	PF09684.12	PF12205.10	PF12571.10	VR.PF19789.1
1	Im.PF14493.8	Im.PF16389.7	PF15711.7	VR.PF10651.11
1	Im.PF00680.22	Im.PF01442.20	Im.PF05036.15	Im.PF05489.14	Im.PF13936.8	PF04513.14	PF04865.16	PF06995.13	PF09682.12	PF09684.12	PF12059.10	VR.PF16190.7
1	Im.PF01442.20	Im.PF05036.15	VR.PF10651.11
1	Im.PF06605.13	PF03906.16	PF05105.14	PF05709.13	PF10651.11	VR.PF10651.11
1	Im.PF18013.3	PF04513.14	PF04531.15	PF04865.16	PF10076.11	PF10844.10	PF10934.10	PF13457.8	VR.PF10651.11	VR.PF12571.10
1	Im.PF00680.22	Im.PF01442.20	Im.PF12329.10	PF04513.14	PF16945.7	VR.PF19789.1
1	Im.PF00680.22	Im.PF02987.18	Im.PF04691.14	Im.PF05489.14	PF04865.16	PF09684.12	PF12571.10	VR.PF19789.1
1	Im.PF00680.22	Im.PF05036.15	Im.PF14493.8	PF04865.16	PF10076.11	PF10844.10	PF10934.10	PF12571.10	VR.PF19789.1
5	Im.PF00680.22	Im.PF13936.8	VR.PF19789.1
2	Im.PF00680.22	Im.PF01510.27	Im.PF09693.12	Im.PF18454.3	PF07464.13	PF07902.13	PF09682.12	VR.PF19789.1
1	Im.PF00680.22	Im.PF05635.13	Im.VR.PF07589.13	Im.VR.PF13895.8
1	Im.PF00680.22	Im.PF05635.13	Im.VR.PF13004.9	PF01991.20
1	Im.PF00028.19	Im.PF05635.13	Im.PF14493.8	VR.PF19408.1
1	Im.PF01442.20	Im.VR.PF18454.3
5	Im.PF00536.32	Im.PF00680.22	Im.PF05635.13	Im.PF13271.8	Im.VR.PF13271.8
1	Im.PF01442.20	Im.PF02987.18	Im.PF05489.14	PF04865.16	PF09684.12	PF10076.11	PF10934.10	VR.PF12571.10
1	Im.PF01442.20	Im.PF14493.8	Im.PF14594.8	PF05709.13	PF07464.13	PF16778.7	VR.PF10651.11
1	Im.PF00493.25	Im.PF01510.27	Im.PF12329.10	Im.PF13936.8	Im.PF18838.3	PF07902.13	VR.PF10651.11
2	Im.PF00680.22	PF04865.16	PF10076.11	PF10844.10	PF10934.10	PF13457.8	VR.PF12571.10
1	Im.PF01442.20	Im.PF05635.13	Im.PF13936.8	Im.PF14493.8	Im.PF14594.8	Im.PF18013.3	Im.VR.PF18454.3	PF04513.14	PF05709.13	PF13457.8
5	Im.PF01442.20	PF04513.14	PF07464.13	VR.PF10651.11
5	Im.PF00680.22	Im.PF01442.20	Im.PF05489.14	Im.PF09693.12	Im.PF13936.8	Im.PF18013.3	PF04865.16	PF06995.13	PF07464.13	PF09684.12	PF12059.10	PF12571.10	VR.PF19789.1
2	Im.PF00680.22	Im.PF14594.8	PF04513.14	PF04630.14	PF05709.13	PF09682.12	VR.PF19789.1
1	Im.PF00680.22	Im.PF05489.14	Im.PF08230.13	PF04513.14	PF04865.16	PF07464.13	PF09682.12	PF09684.12	PF12571.10	VR.PF19789.1
2	Im.PF00680.22	Im.PF01442.20	Im.PF02987.18	Im.PF05489.14	Im.PF18013.3	PF04865.16	PF09684.12	PF13457.8	VR.PF12571.10
1	Im.PF00680.22	Im.PF18838.3	PF07902.13	PF09682.12	VR.PF19789.1
1	Im.PF00680.22	Im.PF05036.15	Im.PF14594.8	PF05709.13	VR.PF19789.1
1	Im.PF00680.22	Im.PF01442.20	Im.PF02987.18	Im.PF05036.15	Im.PF05489.14	Im.PF13936.8	PF04865.16	PF05816.13	PF09682.12	PF09684.12	PF12571.10	VR.PF19789.1
2	Im.PF00680.22	PF04513.14	PF12205.10	VR.PF19789.1
1	Im.PF00680.22	Im.PF05036.15	Im.PF05478.13	Im.PF13936.8	Im.PF14594.8	PF04513.14	PF04630.14	PF05709.13	PF07464.13	PF09682.12	VR.PF19789.1
1	Im.PF00680.22	Im.PF01510.27	Im.PF13936.8	Im.PF14594.8	Im.VR.PF18454.3	PF04630.14	PF05709.13	PF13308.8	PF15586.8
1	Im.PF00680.22	Im.PF05489.14	PF04865.16	PF06995.13	PF07464.13	PF09684.12	PF12571.10	VR.PF19789.1
1	Im.PF00680.22	Im.PF14594.8	PF04513.14	PF05709.13	PF09682.12	VR.PF19789.1
1	Im.PF00680.22	Im.PF05635.13	Im.VR.PF08308.13	PF14326.8
1	Im.PF01510.27	Im.PF05635.13	PF04513.14	PF04865.16	PF07464.13	PF10076.11	PF10934.10	VR.PF16190.7
1	Im.VR.PF03406.15	VR.PF19264.1
1	Im.PF05635.13	PF10934.10	VR.PF16190.7
1	Im.PF14493.8	VR.PF18657.3	VR.PF19408.1
1	Im.PF00680.22	Im.PF01442.20	Im.PF05489.14	PF04865.16	PF06995.13	PF07464.13	PF09684.12	PF12059.10	VR.PF19789.1
1	Im.PF13936.8	Im.VR.PF18454.3	PF04513.14	PF04862.14	PF05895.14	PF12205.10	PF16778.7	VR.PF10651.11
2	Im.PF00680.22	Im.PF02987.18	Im.PF05036.15	Im.PF05489.14	Im.PF13936.8	PF04865.16	PF09682.12	PF09684.12	PF12571.10	PF15586.8	VR.PF19789.1
1	Im.PF00680.22	Im.PF05036.15	Im.PF05478.13	Im.PF13936.8	Im.PF14594.8	PF04630.14	PF05709.13	PF09682.12	PF15586.8	VR.PF19789.1
1	Im.PF01510.27	Im.PF05036.15	Im.PF08230.13	Im.PF14493.8	PF04865.16	PF10076.11	PF10852.10	PF10934.10	PF16778.7	VR.PF10651.11
1	Im.PF00680.22	PF04865.16	PF10934.10	PF12571.10	PF18352.3	VR.PF19789.1
1	Im.PF01640.19	Im.PF05635.13	PF02142.24	VR.PF09603.12
1	Im.PF00680.22	Im.PF06605.13	Im.PF18013.3	PF13457.8	VR.PF19789.1
2	Im.PF04691.14	Im.PF05489.14	Im.PF09693.12	PF04865.16	PF06995.13	PF07464.13	PF09684.12	VR.PF10651.11
1	Im.PF00680.22	Im.PF13936.8	Im.PF18013.3	PF13457.8	VR.PF19789.1
1	Im.PF00680.22	Im.PF05036.15	PF04865.16	PF07464.13	PF09682.12	PF10934.10	PF12571.10	PF18352.3	VR.PF19789.1
1	Im.PF00680.22	Im.PF01510.27	Im.PF05036.15	PF07464.13	PF09682.12	VR.PF19789.1
1	Im.PF00680.22	Im.PF04691.14	Im.PF14594.8	PF04513.14	PF05709.13	VR.PF19789.1
2	Im.PF02987.18	Im.PF05478.13	Im.PF05635.13	Im.PF13936.8	Im.PF14493.8	Im.PF14594.8	Im.PF18013.3	Im.VR.PF18454.3	PF04513.14	PF05709.13	PF13457.8
4	Im.PF01442.20	PF04531.15	PF07889.14	PF19591.1	VR.PF10651.11	VR.PF20072.1
1	Im.PF01442.20	Im.PF05036.15	Im.PF13936.8	Im.PF14594.8	PF04513.14	PF04630.14	PF05709.13	PF09682.12	VR.PF19789.1
2	Im.PF01442.20	Im.PF05489.14	PF04865.16	PF06995.13	PF09682.12	PF09684.12	PF12571.10	PF18832.3	VR.PF10651.11
1	Im.PF00680.22	Im.PF05382.15	Im.PF09693.12	PF05105.14	PF05895.14	VR.PF19789.1
1	Im.PF01442.20	Im.PF05478.13	Im.PF08230.13	Im.PF09693.12	PF09682.12	PF18994.2	VR.PF10651.11
1	Im.PF00680.22	Im.PF02987.18	Im.PF05036.15	Im.PF05489.14	Im.PF13936.8	PF04513.14	PF04865.16	PF06995.13	PF09682.12	PF09684.12	PF10844.10	PF10934.10	PF12205.10	PF12571.10	VR.PF19789.1
2	Im.PF06605.13	Im.VR.PF07523.14	PF04513.14	PF13457.8	VR.PF10651.11
1	Im.PF05478.13	Im.PF13936.8	Im.PF14594.8	PF05709.13	PF07464.13	PF07889.14	PF16945.7	VR.PF10651.11
3	Im.PF01442.20	Im.PF02987.18	Im.PF05036.15	Im.PF05489.14	Im.PF13936.8	PF04865.16	PF09682.12	PF09684.12	PF12571.10	VR.PF19789.1
2	Im.PF00680.22	Im.PF01442.20	Im.PF09693.12	PF04865.16	PF12571.10	VR.PF19789.1
1	Im.PF00680.22	Im.PF01510.27	Im.PF18013.3	PF04865.16	PF12571.10	PF18352.3	VR.PF19789.1
2	Im.PF00680.22	Im.PF09693.12	Im.PF13936.8	Im.PF18013.3	VR.PF19789.1
2	Im.PF01442.20	Im.PF18013.3	PF04865.16	PF10076.11	PF10934.10	PF12571.10	PF16945.7	VR.PF10651.11
2	Im.PF00680.22	Im.PF01510.27	Im.PF05635.13	Im.PF13936.8	Im.PF14594.8	Im.PF18013.3	Im.VR.PF18454.3	PF04630.14	PF05105.14	PF05709.13	PF07464.13
2	Im.PF00680.22	Im.PF05036.15	Im.PF05635.13	Im.PF10779.11	Im.VR.PF18454.3
1	Im.PF01442.20	PF07902.13	PF12205.10	PF16778.7	VR.PF10651.11
1	Im.PF01442.20	PF07889.14	PF19591.1	VR.PF10651.11	VR.PF20072.1
1	Im.PF01442.20	Im.PF05382.15	Im.PF05489.14	PF04865.16	PF06995.13	PF07464.13	PF09684.12	PF16778.7	VR.PF10651.11
1	Im.PF00882.20	Im.PF05478.13	Im.PF05635.13	PF05895.14	PF12205.10	PF16778.7	VR.PF10651.11
3	Im.PF06605.13	Im.PF09693.12	PF04630.14	PF07464.13	PF09682.12	PF10651.11	PF18994.2	VR.PF10651.11
1	Im.PF05478.13	Im.PF05489.14	Im.PF13936.8	PF04865.16	PF06995.13	PF07464.13	PF09684.12	PF12059.10	PF12571.10	VR.PF10651.11
2	Im.PF01510.27	Im.PF05036.15	PF07464.13	PF09682.12	VR.PF10651.11
1	Im.PF00680.22	Im.PF02987.18	Im.PF05036.15	Im.PF05489.14	PF04513.14	PF04865.16	PF09682.12	PF09684.12	PF12571.10	VR.PF19789.1
1	Im.PF05489.14	Im.PF18013.3	Im.VR.PF07523.14	PF04865.16	PF06995.13	PF09684.12	PF13457.8	VR.PF12571.10	VR.PF19789.1
2	Im.PF00680.22	Im.PF01510.27	Im.PF09693.12	Im.PF18013.3	PF09682.12	PF10076.11	PF12571.10	VR.PF19789.1
1	Im.PF01442.20	Im.PF05036.15	PF05895.14	PF07464.13	PF09682.12	VR.PF10651.11
2	Im.PF00680.22	Im.PF13936.8	PF04865.16	PF10076.11	PF10844.10	PF10934.10	PF12571.10	VR.PF05895.14
2	Im.PF00680.22	Im.PF04691.14	Im.PF14594.8	PF04513.14	PF04630.14	PF05709.13	VR.PF19789.1
1	Im.PF00680.22	Im.PF01510.27	Im.PF05635.13	Im.PF13936.8	Im.PF14594.8	Im.VR.PF18454.3	PF04630.14	PF05709.13	PF15586.8
1	Im.PF05478.13	Im.PF05635.13	Im.PF13936.8	Im.PF14493.8	Im.PF14594.8	Im.PF18013.3	Im.VR.PF18454.3	PF04513.14	PF05709.13	PF13457.8
1	Im.PF00680.22	Im.PF14594.8	PF04513.14	PF05709.13	VR.PF19789.1
1	Im.PF02987.18	Im.PF05635.13	Im.PF14493.8	Im.PF14594.8	Im.VR.PF18454.3	PF04513.14	PF05105.14	PF05709.13	PF07464.13
1	Im.PF00680.22	Im.PF01442.20	Im.PF02987.18	Im.PF05036.15	Im.PF05489.14	PF04865.16	PF09682.12	PF09684.12	PF12571.10	VR.PF19789.1
2	Im.PF00680.22	Im.PF05036.15	PF07902.13	VR.PF19789.1
2	Im.PF00680.22	Im.PF09693.12	PF13457.8	VR.PF19789.1
1	Im.PF02987.18	Im.PF05036.15	Im.PF05635.13	Im.PF13936.8	Im.PF14493.8	Im.PF14594.8	Im.VR.PF18454.3	PF05105.14	PF05709.13	PF07464.13	PF10250.11
2	Im.PF00680.22	Im.PF01510.27	Im.PF18013.3	Im.PF18454.3	VR.PF19789.1
1	Im.PF00680.22	Im.PF01510.27	Im.PF05036.15	Im.PF05635.13	Im.PF14594.8	Im.VR.PF18454.3	PF04630.14	PF05105.14	PF05709.13	PF07464.13	PF15586.8
1	Im.PF09693.12	PF04865.16	PF09684.12	PF16778.7	VR.PF10651.11
4	Im.PF01442.20	Im.PF04691.14	Im.PF05489.14	Im.PF09693.12	Im.PF13936.8	PF04688.15	PF04865.16	PF05105.14	PF06995.13	PF09684.12	PF12059.10	VR.PF12571.10
2	Im.PF00680.22	PF04688.15	PF04865.16	PF12571.10	PF18352.3	VR.PF05895.14	VR.PF19789.1
2	Im.PF01442.20	Im.PF02987.18	Im.PF18454.3	PF03906.16	PF07902.13	PF16774.7	VR.PF10651.11
1	Im.PF00680.22	Im.PF05036.15	VR.PF12733.9	VR.PF19789.1
2	Im.PF00680.22	Im.PF05036.15	Im.PF13936.8	PF04865.16	PF06995.13	PF09682.12	PF09684.12	PF12059.10	VR.PF16190.7
1	Im.PF00680.22	Im.PF01510.27	Im.PF05036.15	PF04865.16	PF10076.11	VR.PF19789.1
14	Im.PF09693.12	VR.PF10651.11
5	Im.PF01442.20	Im.PF05036.15	Im.PF05489.14	Im.VR.PF07523.14	PF04865.16	PF06995.13	PF09684.12	PF15586.8	VR.PF10651.11
5	Im.PF00680.22	PF04513.14	VR.PF19789.1
1	Im.PF06605.13	Im.PF18013.3	Im.VR.PF07523.14	PF04513.14	PF13457.8	VR.PF18657.3
3	Im.PF05036.15	PF04865.16	PF09682.12	PF10076.11	PF10844.10	PF10934.10	PF16778.7	VR.PF10651.11
2	Im.PF00680.22	Im.PF01510.27	Im.PF05635.13	Im.PF13936.8	Im.PF18013.3	Im.VR.PF18454.3	PF05105.14
1	Im.PF00680.22	Im.PF01510.27	Im.PF02987.18	Im.PF05036.15	Im.PF05489.14	Im.PF13936.8	PF04865.16	PF09682.12	PF09684.12	PF12571.10	VR.PF19789.1
1	Im.PF00680.22	Im.PF05036.15	Im.PF13936.8	PF04865.16	PF10076.11	PF10844.10	PF10934.10	PF12571.10	VR.PF12733.9	VR.PF19789.1
1	Im.PF00680.22	Im.PF01442.20	VR.PF19789.1
1	Im.PF01442.20	Im.PF14594.8	PF04513.14	PF04630.14	PF05709.13	VR.PF19789.1
1	Im.PF00680.22	Im.PF05036.15	Im.PF05635.13	Im.PF14594.8	Im.VR.PF18454.3	PF09682.12
4	Im.PF01442.20	Im.PF05489.14	Im.PF09693.12	PF04865.16	PF06995.13	PF07464.13	PF09684.12	PF16778.7	VR.PF10651.11
3	Im.PF18013.3	VR.PF10651.11
2	Im.PF00680.22	Im.PF05489.14	PF04865.16	PF06995.13	PF07464.13	PF09684.12	VR.PF19789.1
2	Im.PF05478.13	PF05895.14	PF12205.10	PF16778.7	VR.PF10651.11
2	Im.PF01442.20	Im.PF09481.12	PF04513.14	VR.PF10651.11
1	Im.PF00680.22	Im.PF01442.20	Im.PF08230.13	Im.PF09693.12	VR.PF19789.1
2	Im.PF01442.20	Im.PF01510.27	Im.PF05036.15	PF07464.13	PF09682.12	VR.PF10651.11
2	Im.PF00680.22	Im.PF05489.14	PF04865.16	PF09684.12	PF12571.10	VR.PF19789.1
3	Im.PF14493.8	PF05691.14	PF10250.11	PF15711.7	VR.PF10651.11
1	Im.PF05635.13	Im.PF16332.7	VR.PF09603.12
1	Im.PF06605.13	Im.PF14493.8	PF10250.11	VR.PF10651.11
1	Im.PF02987.18	Im.PF05036.15	Im.PF05635.13	Im.PF14493.8	Im.PF14594.8	Im.VR.PF18454.3	PF04513.14	PF05105.14	PF05709.13	PF07464.13
1	Im.PF13004.9	PF14092.8	VR.PF10651.11
1	Im.PF01442.20	Im.PF02987.18	Im.PF09693.12	Im.PF17989.3	PF04630.14	PF09682.12	PF18994.2	VR.PF10651.11
2	Im.PF00680.22	Im.PF01442.20	Im.PF13936.8	Im.PF14594.8	Im.PF18013.3	PF04513.14	PF04630.14	PF05709.13	PF09682.12	VR.PF19789.1
4	Im.VR.PF07523.14	VR.PF10651.11
2	Im.PF00680.22	Im.PF01442.20	Im.PF05036.15	PF04513.14	PF04865.16	PF07464.13	PF09682.12	PF10934.10	PF12571.10	PF18352.3	PF18928.2	VR.PF19789.1
1	Im.PF01442.20	Im.PF05036.15	Im.PF05489.14	Im.PF13936.8	PF04865.16	PF06995.13	PF07464.13	PF09682.12	PF09684.12	PF12059.10	VR.PF16190.7
1	Im.PF00680.22	Im.PF04691.14	Im.PF05489.14	PF04865.16	PF06995.13	PF07464.13	PF09684.12	PF12571.10	VR.PF19789.1
2	Im.PF09693.12	PF04630.14	PF07464.13	PF09682.12	PF10651.11	PF18994.2	VR.PF10651.11
1	Im.PF13936.8	Im.PF18838.3	PF07902.13	PF09682.12	VR.PF19789.1
1	Im.PF04691.14	Im.PF14594.8	Im.PF18013.3	PF05709.13	PF15586.8	VR.PF10651.11
2	Im.PF00680.22	Im.PF01510.27	Im.PF05635.13	Im.PF13936.8	Im.PF14594.8	PF04513.14	PF04630.14	PF05709.13	PF09682.12	VR.PF19789.1
1	Im.PF00680.22	Im.PF03406.15	PF04513.14	PF04865.16	PF10076.11	PF10844.10	PF10934.10	PF12571.10	PF13457.8	VR.PF19789.1
1	Im.PF00680.22	Im.PF04691.14	Im.PF05478.13	PF04513.14	PF18994.2	VR.PF19789.1
1	Im.PF00680.22	Im.PF05489.14	Im.PF18013.3	PF04865.16	PF09682.12	PF09684.12	PF12571.10	VR.PF19789.1
2	Im.PF04691.14	PF04688.15	PF04865.16	PF10076.11	PF10844.10	PF10934.10	VR.PF10651.11
1	Im.PF05635.13	Im.PF13936.8	Im.PF14594.8	Im.PF18013.3	Im.VR.PF18454.3	PF05709.13	PF13457.8
1	Im.PF14493.8	PF10250.11	PF13364.8	PF15711.7	VR.PF10651.11
1	Im.PF04677.17	PF03906.16	VR.PF10651.11
1	Im.PF00680.22	Im.PF01510.27	Im.PF05635.13	Im.PF13936.8	Im.PF14594.8	Im.PF18013.3	Im.VR.PF18454.3	PF04630.14	PF05105.14	PF05709.13	PF09913.11	PF15586.8
1	Im.PF00536.32	Im.PF00570.25	Im.PF07719.19	Im.VR.PF13271.8
1	Im.PF05635.13	Im.PF13271.8	Im.VR.PF00536.32	Im.VR.PF13271.8	PF14326.8
1	Im.PF00570.25	Im.PF00680.22	Im.PF05635.13	Im.VR.PF00536.32	Im.VR.PF08308.13
3	Im.PF05635.13	Im.VR.PF14686.8
3	Im.PF05635.13	Im.VR.PF00536.32	Im.VR.PF13895.8
4	Im.VR.PF00536.32	Im.VR.PF08357.13
1	Im.PF00536.32	Im.PF00570.25	Im.VR.PF00536.32	PF20030.1
1	Im.PF05635.13	PF07464.13	PF15586.8	VR.PF16190.7
20	Im.PF00570.25	Im.VR.PF00536.32	Im.VR.PF13271.8
6	Im.PF09652.12	VR.PF10651.11
3	Im.PF05635.13	VR.PF18657.3	VR.PF19264.1
2	Im.PF05635.13	Im.VR.PF18454.3	VR.PF16190.7
1	Im.PF05635.13	PF05709.13	VR.PF16190.7
3	Im.PF00536.32	Im.VR.PF00536.32	PF05090.16
1	Im.PF00680.22	Im.PF05635.13	Im.PF18163.3	Im.VR.PF13271.8
11	Im.PF00680.22	Im.PF05635.13	Im.VR.PF00536.32	PF14326.8
1	Im.PF05635.13	Im.VR.PF08308.13	Im.VR.PF13895.8
2	Im.PF05635.13	PF12571.10	VR.PF16190.7
1	Im.PF05635.13	Im.VR.PF00536.32	Im.VR.PF13004.9
4	Im.PF00570.25	Im.VR.PF00536.32	Im.VR.PF13895.8	PF07705.13
5	Im.PF00570.25	Im.VR.PF00536.32	PF02169.18
1	Im.PF01442.20	Im.PF05036.15	Im.PF09693.12	PF04531.15	PF07889.14	VR.PF10651.11
7	Im.PF05635.13	Im.PF14493.8	VR.PF16190.7
3	Im.PF00680.22	PF03196.15	VR.PF19789.1
6	Im.PF00680.22	Im.PF05635.13	Im.VR.PF17660.3
1	Im.VR.PF07647.19	Im.VR.PF08308.13
1	Im.PF00570.25	Im.VR.PF17957.3	VR.PF13750.8
2	Im.PF00680.22	Im.PF05635.13	Im.VR.PF00536.32	PF07705.13
1	Im.PF00536.32	Im.PF00570.25	Im.PF00680.22	Im.PF05635.13	Im.VR.PF00536.32	Im.VR.PF08308.13	Im.VR.PF13004.9
1	Im.PF05635.13	Im.VR.PF00536.32	PF07705.13
1	Im.PF00680.22	Im.PF05635.13	PF04630.14	VR.PF16190.7
1	Im.PF00570.25	Im.PF00680.22	Im.PF05635.13	Im.VR.PF07647.19	Im.VR.PF08308.13
2	Im.PF00570.25	Im.PF05635.13	VR.PF00008.29	VR.PF07974.15	VR.PF12946.9
1	Im.PF05635.13	Im.VR.PF00028.19	VR.PF00630.21	VR.PF19408.1
1	Im.PF00680.22	Im.PF02369.18	Im.PF05635.13	Im.PF13688.8	Im.VR.PF13271.8
1	Im.PF05635.13	Im.PF14493.8	PF02985.24	VR.PF04706.14
1	Im.PF05635.13	Im.PF14493.8	Im.PF17757.3	PF00630.21	PF19408.1	VR.PF19408.1
2	Im.VR.PF18454.3	PF03906.16
1	Im.PF13895.8	Im.PF18454.3	Im.VR.PF18454.3
2	Im.PF00680.22	Im.PF05635.13	Im.VR.PF13004.9
3	Im.PF00536.32	Im.PF00570.25	Im.VR.PF00536.32	Im.VR.PF03781.18
1	Im.PF00536.32	Im.PF00570.25	Im.VR.PF00536.32	Im.VR.PF03781.18	PF19631.1	PF20030.1
1	Im.PF14493.8	Im.VR.PF00536.32	Im.VR.PF13927.8
1	Im.PF02709.16	Im.PF05635.13	VR.PF00630.21
2	Im.PF05489.14	Im.PF05635.13	Im.VR.PF18454.3	PF04865.16	PF06995.13	PF09684.12	PF12571.10	PF14301.8
2	Im.PF05635.13	PF14092.8	VR.PF00630.21
4	Im.PF00680.22	PF03196.15	PF04865.16	PF10934.10	VR.PF19789.1
1	Im.PF05635.13	Im.VR.PF18454.3	PF05105.14
2	Im.PF01442.20	Im.PF06605.13	PF04630.14	PF07464.13	PF16778.7	VR.PF10651.11
3	Im.PF00536.32	Im.PF00680.22	Im.PF05635.13	Im.PF13895.8	Im.VR.PF13895.8
5	Im.VR.PF13895.8
1	Im.PF00570.25	Im.PF00680.22	Im.PF05635.13	Im.VR.PF01640.19	Im.VR.PF03781.18
1	Im.VR.PF07819.15
1	Im.PF00536.32	Im.VR.PF13271.8
1	Im.VR.PF03781.18	PF20028.1
2	Im.PF00680.22	Im.PF05635.13	Im.VR.PF08357.13
1	Im.VR.PF08357.13
2	Im.VR.PF00536.32	Im.VR.PF03781.18
1	Im.PF06605.13	Im.VR.PF07523.14	PF18994.2	VR.PF10651.11
1	Im.PF02987.18	Im.PF05635.13	Im.VR.PF18454.3	PF05105.14
1	Im.PF00536.32	Im.PF00680.22	Im.PF05635.13	Im.VR.PF08308.13
2	Im.PF00680.22	Im.PF05635.13	VR.PF00630.21	VR.PF09603.12	VR.PF19408.1
1	Im.PF00536.32	Im.PF00680.22	Im.PF05635.13	Im.VR.PF00536.32	Im.VR.PF13271.8	PF20028.1
3	Im.PF05635.13	Im.VR.PF13895.8
1	Im.VR.PF18454.3	PF16724.7
1	Im.PF05635.13	Im.VR.PF13271.8	PF19960.1
2	Im.PF00680.22	PF04513.14	PF19157.2	VR.PF19789.1
7	Im.VR.PF18454.3	PF04865.16	PF18352.3
5	Im.PF00680.22	Im.PF01442.20	Im.PF09693.12	Im.PF12329.10	PF10651.11	VR.PF19789.1
3	Im.PF05635.13	Im.VR.PF13895.8	PF05105.14	PF14301.8	VR.PF18657.3
4	Im.PF01510.27	PF04865.16	PF05105.14	PF10076.11	PF10844.10	PF10934.10	VR.PF12571.10
5	Im.PF05036.15	Im.PF18760.3	Im.PF18838.3	VR.PF10651.11
10	Im.PF00536.32	VR.PF09603.12
3	Im.PF01510.27	Im.PF05489.14	Im.PF09693.12	Im.PF18013.3	PF04865.16	PF06995.13	PF09684.12	VR.PF10651.11
1	Im.PF02987.18	PF04513.14	PF07464.13	VR.PF19789.1
4	Im.PF00680.22	Im.PF02987.18	Im.PF05489.14	Im.VR.PF18454.3	PF04865.16	PF09684.12	PF12571.10
4	Im.PF05635.13	Im.VR.PF02369.18	VR.PF06321.13	VR.PF09603.12
1	Im.VR.PF13895.8	Im.VR.PF13927.8
6	Im.PF01442.20	PF04513.14	PF07464.13	PF14301.8	VR.PF10651.11
2	Im.PF00680.22	PF04531.15	PF05895.14	VR.PF19789.1
3	Im.PF00680.22	Im.PF01442.20	Im.PF02987.18	Im.VR.PF07523.14
3	Im.PF01510.27	Im.PF02987.18	Im.PF05478.13	Im.PF18013.3	Im.PF18838.3	PF05709.13	VR.PF19789.1
3	Im.PF00680.22	Im.PF01442.20	Im.PF18013.3	PF05895.14	VR.PF19789.1
3	Im.PF05382.15	PF04513.14	PF05887.13	PF07464.13	PF16938.7	VR.PF10651.11
3	Im.PF00680.22	Im.PF04691.14	Im.PF09693.12	PF04865.16	PF05105.14	PF10076.11	PF10934.10	PF12571.10	VR.PF19789.1
3	Im.PF00680.22	PF04865.16	PF12571.10	PF16938.7	PF18352.3	VR.PF19789.1
3	Im.PF00680.22	Im.PF09693.12	Im.PF13203.8	PF16938.7	VR.PF19789.1
5	Im.PF00680.22	Im.PF01442.20	Im.PF09693.12	VR.PF19789.1
3	Im.PF01442.20	Im.VR.PF07523.14	PF04630.14	PF04862.14	PF05709.13	PF16945.7
2	Im.PF18013.3	PF07464.13	PF13457.8	PF19127.2	VR.PF20072.1
5	Im.PF01442.20	PF04865.16	PF10076.11	PF10844.10	PF10934.10	PF16945.7	VR.PF12571.10
5	Im.PF00680.22	PF16945.7	VR.PF19789.1
2	Im.PF02987.18	Im.PF06605.13	PF04513.14	PF05895.14	PF07464.13	VR.PF19789.1
3	Im.PF00680.22	Im.PF05036.15	Im.PF09693.12	Im.PF13936.8	PF05105.14	VR.PF19789.1
3	Im.PF02987.18	PF16774.7	VR.PF10651.11
3	Im.PF00680.22	Im.PF01442.20	Im.PF04691.14	Im.PF09693.12	PF16945.7	VR.PF19789.1
3	Im.PF00680.22	Im.PF04691.14	Im.PF05489.14	Im.PF09693.12	PF04513.14	PF04865.16	PF06995.13	PF09684.12	PF12571.10	VR.PF19789.1
3	Im.PF00680.22	PF16774.7	VR.PF19789.1
4	Im.PF14594.8	PF04513.14	PF05709.13	PF07464.13	VR.PF10651.11
4	Im.PF00680.22	Im.PF02987.18	Im.PF14594.8	Im.VR.PF18454.3	PF05709.13	PF07464.13
3	Im.PF05478.13	Im.PF18013.3	PF04513.14	PF04630.14	PF10651.11	PF15586.8	PF16778.7	PF16938.7	PF18994.2	VR.PF10651.11
2	Im.PF09693.12	PF04630.14	PF16945.7	VR.PF19789.1
5	Im.PF00680.22	Im.PF18760.3	Im.PF18838.3	VR.PF19789.1
2	Im.PF00680.22	Im.PF01510.27	Im.PF04691.14	Im.PF05489.14	Im.PF09693.12	Im.PF13936.8	Im.PF18013.3	PF04865.16	PF06995.13	PF09684.12	PF12059.10	PF12571.10	PF16945.7	VR.PF19789.1
3	Im.PF01442.20	Im.PF03406.15	Im.PF12760.9	PF05895.14	VR.PF10651.11
3	Im.PF01442.20	Im.PF06605.13	Im.PF08230.13	Im.PF10779.11	PF05709.13	PF05895.14	PF12205.10	PF16945.7	VR.PF10651.11
3	Im.PF05478.13	Im.PF06605.13	Im.PF13936.8	PF05105.14	PF05709.13	PF05895.14	PF07464.13	VR.PF10651.11
3	Im.PF06605.13	PF04513.14	PF09682.12	PF16778.7	VR.PF10651.11
2	Im.PF00680.22	Im.PF09693.12	PF05105.14	PF10076.11	VR.PF19789.1
3	Im.PF00680.22	Im.PF02987.18	Im.PF09693.12	VR.PF19789.1
3	Im.PF00680.22	Im.PF01442.20	Im.PF09693.12	Im.PF18013.3	PF05895.14	PF13457.8	VR.PF19789.1
2	Im.PF00680.22	Im.PF01442.20	Im.PF06605.13	VR.PF19789.1
4	Im.PF14493.8	Im.VR.PF18454.3	PF03196.15	PF04865.16	PF10934.10
5	Im.PF09693.12	PF09682.12	VR.PF10651.11
3	Im.PF05036.15	Im.PF10779.11	PF05895.14	PF07464.13	PF12205.10	PF16778.7	VR.PF10651.11
1	Im.PF14493.8	Im.VR.PF18454.3	PF03196.15
1	Im.PF05635.13	Im.VR.PF13895.8	PF14301.8	VR.PF18657.3
2	Im.PF00680.22	Im.VR.PF18454.3	VR.PF19789.1
4	Im.PF00680.22	PF19789.1	VR.PF19789.1
1	Im.PF04691.14	Im.PF14493.8	Im.PF18013.3	PF04513.14	PF04865.16	PF09682.12	PF10076.11	PF10844.10	PF10934.10	PF13457.8	VR.PF12571.10
1	Im.PF00680.22	PF05709.13	VR.PF10651.11
1	Im.PF13814.8	PF09603.12	VR.PF09603.12	VR.PF19408.1
1	Im.PF01442.20	PF04513.14	PF04531.15	VR.PF10651.11
1	Im.PF00680.22	Im.PF05478.13	Im.PF08230.13	Im.PF18013.3	PF05895.14	PF10651.11	PF12205.10	PF16945.7	VR.PF10651.11	VR.PF19789.1
1	Im.PF00680.22	Im.PF05478.13	Im.PF06605.13	PF04531.15	PF07464.13	PF13457.8	VR.PF19789.1
1	Im.PF05036.15	Im.PF18760.3	Im.PF18838.3	PF10651.11	VR.PF10651.11
1	Im.PF00493.25	Im.PF00570.25	Im.PF04677.17	Im.VR.PF08308.13
1	Im.PF00680.22	Im.PF01510.27	Im.PF04691.14	Im.PF05489.14	Im.PF09693.12	Im.PF18013.3	PF04865.16	PF06995.13	PF09684.12	PF12059.10	PF12571.10	PF16945.7	VR.PF19789.1
1	Im.PF06605.13	PF04513.14	PF04630.14	PF05709.13	PF05895.14	PF07464.13	PF12205.10	VR.PF10651.11
1	Im.PF00680.22	Im.PF01442.20	Im.PF09693.12	PF05105.14	PF10076.11	VR.PF19789.1
1	Im.PF00680.22	Im.PF09693.12	PF04630.14	PF16774.7	VR.PF19789.1
1	Im.PF00680.22	Im.PF18013.3	Im.VR.PF18454.3	PF09682.12	PF13754.8
2	Im.PF09693.12	Im.PF18454.3	VR.PF19789.1
1	Im.PF09693.12	VR.PF19789.1
1	Im.PF05635.13	Im.VR.PF03781.18	Im.VR.PF13004.9
2	Im.VR.PF00028.19	VR.PF19408.1
1	Im.PF00680.22	Im.PF05635.13	Im.PF13271.8	Im.VR.PF00536.32	PF14326.8
1	Im.PF00536.32	Im.PF05635.13	Im.PF14493.8	Im.VR.PF13271.8	PF11684.10
2	Im.PF00680.22	Im.PF05635.13	Im.VR.PF00536.32	Im.VR.PF08308.13
1	Im.PF05635.13	PF06995.13	VR.PF16190.7
4	Im.PF00536.32	Im.PF05635.13	Im.VR.PF13271.8	PF19963.1
1	Im.PF00536.32	Im.PF00680.22	Im.PF05635.13	Im.PF13895.8	Im.VR.PF00536.32	PF02880.18	PF19631.1	PF20028.1
1	Im.VR.PF05635.13	PF06995.13	PF07464.13	PF12571.10
2	Im.PF05635.13	PF18823.3	VR.PF16190.7
1	Im.VR.PF02369.18	PF03829.15	VR.PF00630.21
1	Im.PF09693.12	PF01634.20	PF05105.14	PF05504.13	PF07464.13	PF12205.10	PF16778.7	VR.PF10651.11
1	Im.PF09693.12	PF16778.7	VR.PF10651.11
1	Im.PF01442.20	Im.PF05489.14	Im.PF05635.13	Im.VR.PF18454.3	PF04865.16	PF06995.13	PF09684.12	PF12571.10
1	Im.PF00536.32	Im.VR.PF18454.3	PF03196.15	PF04865.16	PF10934.10	VR.PF19755.1
1	Im.PF00680.22	Im.PF04691.14	Im.PF05489.14	Im.PF05635.13	PF04865.16	PF06995.13	PF09684.12	VR.PF16190.7
1	Im.PF00702.28	PF04531.15	VR.PF10651.11
3	Im.PF00680.22	Im.PF01442.20	Im.PF02987.18	Im.PF05489.14	PF04865.16	PF06995.13	PF09684.12	VR.PF12571.10
1	Im.PF18013.3	PF04865.16	PF10076.11	PF10934.10	PF12571.10	VR.PF10651.11
8	Im.PF05635.13	Im.VR.PF16389.7
1	Im.PF00680.22	Im.PF09693.12	Im.PF18760.3	PF05105.14	PF05895.14	PF07410.13	VR.PF19789.1
1	Im.PF00680.22	PF04630.14	PF07464.13	PF16774.7	PF16938.7	VR.PF19789.1
1	Im.PF00680.22	Im.PF01442.20	Im.PF05036.15	Im.PF05478.13	Im.PF09693.12	PF07464.13	PF07902.13	VR.PF19789.1
1	Im.PF00680.22	Im.PF01442.20	Im.PF02987.18	Im.PF09693.12	PF04513.14	PF04630.14	PF04862.14	PF16945.7	VR.PF19789.1
1	Im.PF00680.22	Im.PF09693.12	PF04630.14	PF09682.12	PF16774.7	VR.PF19789.1
1	Im.PF00680.22	Im.PF01442.20	Im.PF09693.12	Im.PF14594.8	PF04630.14	PF04688.15	PF05709.13	VR.PF19789.1
1	Im.PF01442.20	Im.PF09693.12	PF05105.14	VR.PF10651.11
1	Im.PF06605.13	PF07464.13	PF16938.7	VR.PF10651.11
1	Im.PF00680.22	Im.PF09693.12	PF05105.14	VR.PF19789.1
1	Im.PF00680.22	Im.PF01442.20	Im.PF05489.14	Im.PF05635.13	PF04865.16	PF06995.13	PF09684.12	VR.PF12571.10
1	Im.PF00680.22	Im.PF01442.20	Im.PF10805.10	Im.PF13649.8	Im.PF18733.3	Im.VR.PF18454.3	PF04865.16	PF07464.13	PF10076.11
2	Im.PF00680.22	Im.PF05635.13	Im.PF18760.3	VR.PF19789.1
1	Im.PF05036.15	Im.PF13936.8	PF04513.14	PF04865.16	PF09682.12	PF10076.11	PF10844.10	PF10934.10	PF12571.10	VR.PF10651.11
1	Im.PF12329.10	Im.PF13936.8	Im.PF18838.3	PF07902.13	PF16938.7	VR.PF10651.11
1	Im.PF05478.13	PF04630.14	PF07464.13	PF16774.7	VR.PF10651.11
1	Im.PF14594.8	Im.VR.PF07523.14	PF05709.13
1	Im.VR.PF18454.3	PF16778.7	VR.PF18657.3
2	Im.VR.PF00536.32	Im.VR.PF13271.8
1	Im.PF01442.20	Im.PF05489.14	Im.PF05635.13	Im.PF14493.8	Im.VR.PF18454.3	PF04865.16	PF05105.14	PF06995.13	PF09684.12	PF12571.10
1	Im.PF02987.18	Im.PF05635.13	Im.VR.PF18454.3
1	Im.PF14493.8	Im.VR.PF18454.3	PF06150.14
1	Im.VR.PF00028.19	VR.PF18657.3	VR.PF19408.1
2	Im.VR.PF18454.3	PF19774.1
4	Im.PF05635.13	PF19408.1	VR.PF19408.1
3	Im.PF05635.13	Im.PF13620.8	VR.PF00630.21	VR.PF19408.1
2	Im.VR.PF17957.3	VR.PF13750.8
7	Im.PF00570.25	Im.VR.PF08357.13
1	Im.PF00680.22	Im.PF05635.13	Im.PF14493.8	PF13205.8	VR.PF04706.14
3	Im.VR.PF08308.13
1	Im.PF00680.22	Im.VR.PF02089.17
1	Im.PF00536.32	Im.PF05635.13	Im.PF08308.13	Im.VR.PF08308.13	PF14326.8
1	Im.PF00680.22	Im.PF05635.13	Im.PF14493.8	Im.VR.PF00536.32
3	Im.PF00680.22	Im.PF05635.13	Im.VR.PF00536.32	PF09977.11
2	Im.PF05635.13	PF18657.3	VR.PF00630.21	VR.PF19408.1
1	Im.PF00570.25	Im.VR.PF00536.32	Im.VR.PF03781.18	Im.VR.PF08357.13
5	Im.VR.PF00536.32	Im.VR.PF13895.8
1	Im.PF00680.22	Im.PF05635.13	Im.VR.PF02089.17	Im.VR.PF13927.8
1	Im.PF00570.25	Im.VR.PF13271.8	Im.VR.PF13895.8
3	Im.PF05635.13	PF03906.16	VR.PF16190.7
1	Im.PF05635.13	Im.PF14493.8	Im.VR.PF13271.8	PF20028.1
2	Im.PF00680.22	Im.PF05635.13	Im.PF14493.8	Im.PF17957.3	PF13205.8	VR.PF04706.14
1	Im.PF00570.25	Im.PF05635.13	Im.VR.PF00536.32	PF09603.12
1	Im.PF05635.13	Im.PF14493.8	VR.PF04706.14	VR.PF18657.3
1	Im.PF00680.22	Im.PF05635.13	Im.VR.PF13271.8	Im.VR.PF13646.8
1	Im.PF00570.25	Im.PF05635.13	Im.VR.PF13004.9
1	Im.PF05635.13	Im.PF14350.8	Im.VR.PF00680.22
1	Im.PF14493.8	VR.PF18203.3
2	Im.PF05635.13	VR.PF00630.21	VR.PF09603.12	VR.PF19408.1
1	Im.PF14493.8	VR.PF00827.19
1	Im.VR.PF18454.3	PF00182.21
1	Im.PF18013.3	PF04513.14	PF04865.16	PF07464.13	PF10934.10	PF12571.10	PF18352.3	VR.PF10651.11
1	Im.PF13936.8	Im.VR.PF07523.14	PF09682.12	PF13457.8
1	Im.PF18013.3	PF13457.8	VR.PF19789.1
3	Im.PF09693.12	Im.PF18013.3	PF13457.8	VR.PF10651.11
1	Im.PF00680.22	Im.PF01442.20	Im.PF01510.27	Im.PF02987.18	Im.PF12329.10	Im.PF18013.3	Im.PF18454.3	PF05709.13	VR.PF19789.1
2	Im.PF01442.20	PF05105.14	PF07464.13	VR.PF10651.11
1	Im.PF05036.15	PF04688.15	VR.PF10651.11
1	Im.PF12329.10	PF07902.13	PF16938.7	PF18819.3	VR.PF10651.11
1	Im.PF00680.22	PF04688.15	PF16778.7	VR.PF10651.11
1	Im.PF01510.27	Im.PF05036.15	Im.PF09693.12	PF04513.14	PF07464.13	PF09682.12	VR.PF10651.11
1	Im.PF01442.20	Im.PF05478.13	Im.PF06605.13	Im.VR.PF07523.14
1	Im.PF18013.3	PF04513.14	PF04865.16	PF07464.13	PF10934.10	PF12571.10	PF15586.8	PF18352.3	VR.PF10651.11
3	Im.PF01510.27	Im.PF05036.15	PF04865.16	PF05105.14	PF10076.11	PF10844.10	PF10934.10	VR.PF12571.10
1	Im.PF09693.12	PF04531.15	PF07464.13	PF07889.14	VR.PF10651.11
1	Im.PF00680.22	Im.PF01510.27	Im.PF04691.14	Im.PF05489.14	Im.PF18013.3	PF04865.16	PF06995.13	PF09682.12	PF09684.12	PF12571.10	VR.PF19789.1
1	Im.PF14635.8	VR.PF10651.11
1	Im.PF04691.14	Im.PF09693.12	PF04865.16	PF10076.11	PF10934.10	PF12571.10	VR.PF10651.11
1	Im.PF05036.15	Im.PF09693.12	PF04865.16	PF10076.11	PF12571.10	VR.PF10651.11
1	Im.PF00680.22	PF04865.16	PF06995.13	PF09684.12	PF12571.10	VR.PF19789.1
1	Im.PF00680.22	Im.PF01510.27	Im.PF12329.10	Im.PF18013.3	PF05709.13	VR.PF19789.1
1	Im.PF01442.20	Im.PF05036.15	PF04513.14	PF04531.15	VR.PF10651.11
1	Im.PF00680.22	Im.PF01510.27	Im.PF05036.15	VR.PF19789.1
1	Im.PF03406.15	Im.PF05635.13	Im.PF14493.8	VR.PF00630.21	VR.PF19408.1
1	Im.PF14493.8	Im.VR.PF18454.3	PF19264.1
1	Im.PF00680.22	PF04865.16	PF05105.14	PF18352.3	PF19087.2	VR.PF19789.1
1	Im.PF01442.20	Im.PF05036.15	Im.PF05635.13	PF04513.14	PF04865.16	PF10934.10	VR.PF16190.7
3	Im.PF05036.15	PF05105.14	VR.PF12571.10
1	Im.PF05635.13	Im.PF08357.13	Im.VR.PF00536.32	PF20028.1
1	Im.PF00570.25	Im.PF00595.26	Im.PF04495.16	Im.VR.PF13895.8
1	Im.PF00680.22	Im.PF04691.14	Im.PF05489.14	Im.PF05635.13	Im.VR.PF18454.3	PF04865.16	PF06995.13	PF09684.12	PF12571.10
1	Im.PF05036.15	Im.PF18013.3	PF04865.16	PF07464.13	PF10076.11	PF10844.10	PF10934.10	VR.PF12571.10
1	Im.PF01442.20	Im.PF05489.14	PF04865.16	PF06995.13	PF07464.13	PF09684.12	PF12059.10	PF12571.10	PF16938.7	PF19127.2	VR.PF10651.11
1	Im.PF01442.20	Im.PF02987.18	Im.PF18013.3	PF04513.14	PF04630.14	PF04862.14	PF05709.13	PF16945.7	VR.PF10651.11	VR.PF20072.1
1	Im.PF05478.13	PF04862.14	PF07902.13	PF15586.8	PF16938.7	VR.PF10651.11
1	Im.PF00680.22	Im.PF01442.20	Im.PF09693.12	PF18352.3	VR.PF19789.1
2	Im.PF05382.15	VR.PF10651.11
2	Im.PF00680.22	Im.PF01464.22	Im.PF05635.13	PF01634.20	PF04865.16	PF09682.12	PF10076.11	PF10844.10	PF10934.10	PF12571.10	VR.PF16190.7
2	Im.PF00680.22	Im.PF02987.18	Im.PF05036.15	Im.PF05489.14	Im.PF13936.8	PF04513.14	PF04865.16	PF09682.12	PF09684.12	PF12571.10	VR.PF19789.1
1	Im.PF00680.22	Im.PF01510.27	Im.PF06605.13	Im.PF13936.8	PF04513.14	PF05709.13	VR.PF19789.1
1	Im.PF00680.22	Im.PF01510.27	Im.PF05635.13	Im.PF13936.8	Im.PF14594.8	Im.PF18013.3	Im.VR.PF18454.3	PF05105.14
1	Im.PF00680.22	Im.PF13455.8	PF03906.16	PF07464.13	PF12205.10	VR.PF19789.1
1	Im.PF13936.8	Im.PF18013.3	Im.VR.PF07523.14	PF09682.12	PF13457.8	VR.PF10651.11
1	Im.PF00680.22	Im.PF01442.20	Im.PF13936.8	PF04513.14	PF04688.15	PF04862.14	PF05709.13	PF05895.14	PF12205.10	PF16778.7	VR.PF10651.11
1	Im.PF00680.22	Im.PF04691.14	Im.PF05478.13	PF04630.14	PF04862.14	PF05709.13	PF05895.14	PF16938.7	VR.PF19789.1
3	Im.PF00680.22	PF04865.16	PF09684.12	PF12571.10	VR.PF19789.1
1	Im.PF00680.22	VR.PF12733.9	VR.PF19789.1
2	Im.PF00680.22	Im.PF01442.20	PF04865.16	PF10076.11	PF10844.10	PF10934.10	VR.PF19789.1
1	Im.PF04691.14	Im.PF18013.3	PF04865.16	PF13457.8	VR.PF10651.11
1	Im.VR.PF07523.14	PF04865.16	PF09684.12	VR.PF12571.10
1	Im.PF00680.22	Im.PF01442.20	Im.PF08230.13	PF04513.14	VR.PF19789.1
1	Im.PF18013.3	PF10076.11	VR.PF12571.10
1	Im.PF01968.20	Im.PF05489.14	Im.PF18454.3	Im.VR.PF18454.3	PF03906.16	PF04865.16	PF06995.13	PF10076.11	PF18946.2
2	Im.VR.PF18454.3	PF03196.15	PF04865.16	VR.PF19755.1
1	Im.PF01510.27	Im.PF05036.15	Im.PF13649.8	Im.PF13814.8	PF04513.14	PF04865.16	PF05504.13	PF10076.11	PF10844.10	PF10934.10	VR.PF12571.10
1	Im.PF04691.14	Im.PF05036.15	Im.PF10779.11	PF04513.14	PF05895.14	PF07464.13	PF16778.7	VR.PF10651.11
1	Im.PF00680.22	PF16938.7	VR.PF19789.1
1	Im.PF00536.32	Im.PF00570.25	Im.PF13432.8	Im.PF13927.8	Im.VR.PF00536.32
1	Im.PF01442.20	Im.PF05478.13	PF04513.14	PF13754.8	VR.PF10651.11
1	Im.PF00680.22	Im.PF01510.27	Im.PF04691.14	Im.PF06605.13	PF05709.13	PF07464.13	VR.PF19789.1
4	Im.PF09693.12	PF05105.14	VR.PF10651.11
1	Im.PF18760.3	VR.PF09603.12
2	Im.PF04691.14	Im.PF06605.13	PF05709.13	VR.PF10651.11
1	Im.PF00680.22	Im.PF05635.13	Im.VR.PF18454.3	PF00182.21	PF12571.10
1	Im.PF00680.22	Im.PF01442.20	Im.PF01510.27	Im.PF09693.12	Im.PF18013.3	PF04531.15	PF07464.13	VR.PF19789.1
1	Im.PF01442.20	PF04630.14	PF05709.13	PF05895.14	PF07464.13	PF10651.11	PF18994.2	VR.PF10651.11
1	Im.PF05635.13	VR.PF06321.13	VR.PF09603.12
1	Im.PF01442.20	Im.PF05489.14	Im.PF05635.13	PF04513.14	PF04865.16	PF06995.13	PF09684.12	PF12571.10	PF14301.8	VR.PF10651.11
1	Im.PF05635.13	Im.PF13814.8	VR.PF19264.1
1	Im.PF00680.22	Im.PF06605.13	Im.PF09693.12	PF04513.14	PF05105.14	PF07464.13	VR.PF19789.1
1	Im.PF01442.20	PF07464.13	VR.PF10651.11	VR.PF20072.1
2	Im.PF00680.22	Im.PF09693.12	PF07464.13	VR.PF10651.11	VR.PF19789.1
1	Im.PF00680.22	Im.PF09693.12	PF16945.7	VR.PF19789.1
1	Im.PF01442.20	Im.PF04691.14	Im.PF05635.13	VR.PF16190.7
1	Im.PF14594.8	PF05709.13	PF12733.9	VR.PF10651.11
1	Im.PF05635.13	PF15586.8	VR.PF16190.7
1	Im.PF01442.20	Im.VR.PF18454.3	PF07464.13
1	Im.PF00680.22	Im.PF05478.13	Im.PF05635.13	PF05709.13	PF18994.2	VR.PF16190.7
1	Im.PF05635.13	Im.VR.PF00028.19	VR.PF18657.3	VR.PF19408.1
1	Im.PF00680.22	Im.PF05635.13	Im.PF14452.8	Im.VR.PF13895.8
1	Im.PF01510.27	PF05105.14	PF09682.12	VR.PF10651.11	VR.PF20072.1
1	Im.PF05635.13	PF07902.13	VR.PF16190.7
1	Im.PF17941.3	PF00562.30	PF17975.3	VR.PF10651.11
1	Im.PF01442.20	PF04865.16	PF06995.13	PF09684.12	PF19220.2	VR.PF10651.11
1	Im.PF01442.20	Im.PF02987.18	Im.PF06605.13	Im.PF08230.13	Im.PF09693.12	PF03906.16	PF04513.14	PF04531.15	PF05709.13	PF10651.11	VR.PF10651.11
1	Im.PF05635.13	Im.PF08308.13	PF00630.21	VR.PF00630.21	VR.PF19408.1
1	Im.PF00680.22	Im.PF05635.13	Im.PF18760.3	PF04865.16	VR.PF16190.7
1	Im.PF00680.22	Im.PF05635.13	VR.PF17425.4
3	Im.PF05635.13	Im.PF14493.8	VR.PF19264.1
1	Im.PF00536.32	Im.PF00680.22	Im.PF05635.13	Im.VR.PF00536.32	Im.VR.PF08357.13
1	Im.PF05635.13	Im.VR.PF00536.32	PF19865.1
1	Im.PF14493.8	Im.VR.PF00536.32	Im.VR.PF13895.8
1	Im.PF14594.8	PF16938.7	VR.PF10651.11
1	Im.PF13455.8	PF16938.7	VR.PF10651.11
1	Im.PF00680.22	Im.PF06605.13	PF04531.15	PF05709.13	PF10651.11	VR.PF19789.1
9	Im.PF06605.13	PF05105.14	PF05709.13	PF19220.2	VR.PF10651.11
1	Im.PF05478.13	Im.PF07523.14	VR.PF10651.11
1	Im.PF06605.13	Im.PF16158.7	Im.VR.PF07523.14	PF04513.14	VR.PF10651.11
1	Im.PF05036.15	Im.PF13203.8	PF04865.16	PF05105.14	PF09682.12	PF10076.11	PF10844.10	PF10934.10	VR.PF12571.10
1	Im.PF13649.8	PF05691.14	PF15711.7	VR.PF10651.11
3	Im.PF04691.14	PF04865.16	PF10076.11	PF10934.10	PF12571.10	PF13457.8	VR.PF10651.11
1	Im.PF01442.20	Im.PF04691.14	Im.PF05036.15	Im.PF05635.13	Im.PF18013.3	PF04865.16	PF10076.11	PF10844.10	PF10934.10	PF12571.10	VR.PF10651.11
1	Im.PF00680.22	Im.PF05036.15	PF04688.15	PF04862.14	PF05709.13	PF05895.14	PF16778.7	VR.PF10651.11
1	Im.PF01442.20	Im.PF13395.8	PF07464.13	VR.PF10651.11
2	Im.PF05382.15	PF04865.16	PF10076.11	PF10934.10	PF12571.10	VR.PF10651.11
2	Im.PF05036.15	PF04513.14	PF04531.15	PF04865.16	PF10076.11	PF10844.10	PF10934.10	VR.PF12571.10
1	Im.PF01442.20	Im.PF05489.14	Im.PF18013.3	PF04865.16	PF06995.13	PF07464.13	PF09684.12	PF12059.10	PF13457.8	VR.PF19789.1
1	Im.PF01442.20	Im.PF05635.13	PF04513.14	PF07464.13	PF15495.8	VR.PF10651.11
1	Im.PF00680.22	Im.PF01510.27	Im.PF05635.13	Im.PF18013.3	Im.VR.PF18454.3	PF05105.14
4	Im.PF14493.8	Im.PF16332.7	PF15711.7	VR.PF10651.11
2	Im.PF14493.8	PF05691.14	PF15711.7	VR.PF10651.11
2	Im.PF00680.22	Im.PF09693.12	Im.PF18013.3	PF04513.14	PF04865.16	PF10076.11	PF10844.10	PF10934.10	PF12571.10	VR.PF19789.1
2	Im.PF05635.13	Im.PF14493.8	Im.VR.PF18454.3	PF05105.14
2	Im.PF00680.22	Im.PF01442.20	Im.PF05036.15	PF04513.14	VR.PF19789.1
1	Im.PF00680.22	Im.PF01510.27	Im.PF05036.15	Im.PF05489.14	Im.PF13936.8	PF04865.16	PF09682.12	PF09684.12	PF12571.10	PF15586.8	VR.PF19789.1
2	Im.PF00680.22	Im.PF01510.27	Im.PF09693.12	Im.PF18013.3	PF04865.16	PF09682.12	PF10076.11	PF10934.10	PF12571.10	VR.PF19789.1
2	Im.PF00680.22	Im.PF05382.15	PF04865.16	PF10076.11	PF10934.10	PF12571.10	VR.PF19789.1
1	Im.PF05036.15	PF04865.16	PF09682.12	PF10076.11	PF10844.10	PF10934.10	VR.PF19789.1
1	Im.PF00680.22	Im.PF01442.20	Im.PF02987.18	Im.PF05489.14	Im.PF18013.3	PF04513.14	PF04865.16	PF09684.12	PF12205.10	VR.PF12571.10
1	Im.PF01442.20	PF03906.16	VR.PF10651.11
1	Im.PF00493.25	Im.PF05036.15	PF04865.16	PF05105.14	PF10076.11	PF10844.10	PF10934.10	VR.PF12571.10
4	Im.PF00680.22	Im.PF01442.20	Im.PF05489.14	Im.PF09693.12	Im.PF13936.8	Im.PF18013.3	PF04513.14	PF04865.16	PF06995.13	PF09684.12	PF12059.10	PF12571.10	VR.PF19789.1
1	Im.PF00680.22	Im.PF05489.14	PF04865.16	PF07464.13	PF09684.12	PF12571.10	PF15586.8	VR.PF19789.1
1	Im.PF09693.12	Im.PF18013.3	PF04865.16	PF10934.10	PF12571.10	PF18352.3	VR.PF10651.11
1	Im.PF00680.22	Im.PF05036.15	Im.PF13936.8	PF04865.16	PF05816.13	PF10076.11	PF10844.10	PF10934.10	PF12571.10	VR.PF19789.1
1	Im.PF02987.18	Im.PF05036.15	Im.PF05635.13	Im.PF14594.8	Im.VR.PF18454.3	PF04513.14	PF05105.14	PF05709.13	PF07464.13
1	Im.PF01442.20	Im.PF13936.8	Im.PF17989.3	PF04630.14	PF05105.14	PF05709.13	PF05895.14	PF07464.13	PF13457.8	VR.PF10651.11
1	Im.PF00680.22	Im.PF01442.20	Im.PF09693.12	PF05105.14	PF07464.13	VR.PF19789.1
2	Im.PF05635.13	Im.PF14594.8	Im.VR.PF18454.3	PF05709.13
1	Im.PF02987.18	PF16945.7	PF19220.2	VR.PF10651.11
1	Im.PF05478.13	PF04688.15	PF04862.14	PF05709.13	VR.PF10651.11
1	Im.PF05635.13	Im.PF13415.8	PF14326.8	VR.PF09603.12
1	Im.PF01442.20	Im.PF08230.13	PF04531.15	PF07889.14	PF19591.1	VR.PF10651.11	VR.PF20072.1
1	Im.PF00680.22	Im.PF01442.20	Im.PF05036.15	PF04513.14	PF04865.16	PF09682.12	PF10934.10	PF12571.10	PF18352.3	PF18928.2	VR.PF19789.1
2	Im.PF00680.22	Im.PF01442.20	Im.PF05036.15	Im.PF06605.13	Im.PF13936.8	PF04513.14	PF05709.13	VR.PF19789.1
1	Im.PF00680.22	Im.PF09693.12	Im.PF13936.8	Im.PF18013.3	PF09684.12	PF12571.10	VR.PF19789.1
1	Im.PF09693.12	PF04865.16	PF10934.10	PF12571.10	PF18352.3	VR.PF10651.11
2	Im.PF00680.22	PF09684.12	PF12571.10	VR.PF19789.1
1	Im.PF04691.14	Im.PF05478.13	Im.PF09693.12	Im.PF18013.3	PF04865.16	PF07464.13	PF10934.10	PF12571.10	PF18352.3	VR.PF10651.11
1	Im.PF00680.22	Im.PF06605.13	PF04513.14	PF04531.15	PF04630.14	PF05709.13	PF16778.7	VR.PF19789.1
1	Im.PF00680.22	Im.PF01442.20	Im.PF06605.13	Im.PF18013.3	PF05709.13	PF07464.13	PF13457.8	VR.PF19789.1
1	Im.PF00680.22	Im.PF05036.15	Im.PF13936.8	PF09682.12	VR.PF19789.1
2	Im.PF13004.9	PF06321.13	VR.PF10651.11
2	Im.PF00680.22	Im.PF01442.20	PF04688.15	PF04865.16	PF07464.13	PF12571.10	PF18352.3	VR.PF05895.14	VR.PF19789.1
2	Im.PF06605.13	Im.VR.PF07523.14	PF04513.14	VR.PF10651.11
1	Im.VR.PF07523.14	PF09684.12	VR.PF12571.10
1	Im.PF05478.13	Im.PF05489.14	Im.PF09693.12	PF04865.16	PF06995.13	PF07464.13	PF09684.12	PF16778.7	PF16945.7	VR.PF10651.11
1	Im.PF01510.27	Im.PF12329.10	Im.PF18813.3	PF04688.15	VR.PF10651.11
1	Im.PF01510.27	Im.PF05036.15	PF04531.15	VR.PF10651.11
2	Im.PF00680.22	Im.PF01442.20	PF04513.14	PF04688.15	PF04865.16	PF12571.10	PF18352.3	VR.PF05895.14	VR.PF19789.1
1	Im.PF00680.22	Im.PF05036.15	PF04865.16	PF09682.12	PF10934.10	PF12571.10	PF18352.3	VR.PF19789.1
2	Im.PF00680.22	Im.PF05036.15	Im.PF05489.14	Im.PF13936.8	PF04865.16	PF07464.13	PF09682.12	PF09684.12	PF12571.10	PF15586.8	VR.PF19789.1
1	Im.PF01442.20	Im.PF05489.14	Im.VR.PF07523.14	PF04865.16	PF06995.13	PF09684.12	PF15586.8	VR.PF10651.11
1	Im.PF05036.15	PF04688.15	PF05895.14	PF16778.7	VR.PF10651.11
1	Im.PF00680.22	Im.PF09693.12	PF09682.12	PF10076.11	PF12571.10	VR.PF19789.1
1	Im.PF02987.18	Im.PF05036.15	Im.PF05635.13	Im.PF13936.8	Im.PF14493.8	Im.PF14594.8	Im.VR.PF18454.3	PF05105.14	PF05709.13	PF07464.13
1	Im.PF05478.13	Im.PF06605.13	Im.PF09693.12	PF04630.14	PF07464.13	PF07902.13	PF09682.12	PF10651.11	PF18994.2	VR.PF10651.11
1	Im.VR.PF07523.14	PF04865.16	PF06995.13	PF09684.12	VR.PF12571.10
2	Im.PF01442.20	Im.PF06605.13	PF07464.13	PF16938.7	VR.PF10651.11
1	Im.PF02987.18	Im.PF05635.13	Im.PF14594.8	Im.VR.PF18454.3	PF04513.14	PF05709.13	PF07464.13
1	Im.PF01442.20	Im.PF05489.14	PF04865.16	PF06995.13	PF07464.13	PF09684.12	PF12571.10	VR.PF05895.14	VR.PF19789.1
1	Im.PF05036.15	Im.PF08230.13	Im.PF14594.8	PF04513.14	PF05709.13	VR.PF10651.11
1	Im.VR.PF17957.3	VR.PF12946.9
1	Im.PF00680.22	Im.VR.PF00536.32	Im.VR.PF07647.19	Im.VR.PF13895.8
1	Im.PF01442.20	PF05105.14	PF07464.13	PF16938.7	VR.PF10651.11
1	Im.PF00595.26	Im.PF04691.14	Im.PF05036.15	PF04630.14	PF05709.13	PF09682.12	PF18994.2	VR.PF10651.11
2	Im.PF01442.20	PF04513.14	PF07902.13	PF12205.10	VR.PF10651.11
1	Im.PF01968.20	Im.PF04691.14	Im.PF06605.13	Im.PF18013.3	VR.PF10651.11
1	Im.PF00680.22	Im.PF01510.27	Im.PF05635.13	Im.PF14594.8	Im.PF18013.3	Im.VR.PF18454.3	PF04630.14	PF05105.14	PF05709.13	PF07464.13
2	Im.PF00680.22	Im.PF02987.18	Im.PF04691.14	Im.PF05036.15	Im.PF05489.14	Im.PF13936.8	PF04865.16	PF06995.13	PF09682.12	PF09684.12	PF12571.10	VR.PF19789.1
1	Im.PF04691.14	PF04688.15	PF04865.16	PF10844.10	PF10934.10	VR.PF10651.11
1	Im.PF00680.22	Im.PF01510.27	Im.PF05635.13	Im.PF14594.8	Im.VR.PF18454.3	PF04630.14	PF05709.13	PF07464.13	PF15586.8
1	Im.PF00680.22	Im.PF03406.15	PF04865.16	PF10076.11	PF10844.10	PF10934.10	VR.PF12571.10
1	Im.PF00680.22	Im.PF01442.20	Im.PF01510.27	Im.PF05036.15	PF04513.14	PF04865.16	PF07464.13	PF09682.12	PF12571.10	PF18352.3	VR.PF05895.14	VR.PF19789.1
1	Im.PF13004.9	PF03906.16	PF15711.7	VR.PF10651.11
2	Im.PF01442.20	PF12205.10	VR.PF10651.11
1	Im.PF00680.22	Im.PF05478.13	Im.PF09693.12	PF04865.16	PF07464.13	PF09682.12	PF18352.3	VR.PF19789.1
1	Im.PF05478.13	Im.PF06605.13	Im.VR.PF07523.14	Im.VR.PF13004.9	PF04513.14	PF15586.8	VR.PF05895.14
1	Im.PF00680.22	Im.PF01510.27	Im.PF05478.13	Im.PF05635.13	Im.PF14594.8	Im.PF18013.3	Im.VR.PF18454.3	PF04630.14	PF05105.14	PF05709.13	PF15586.8
1	Im.PF01442.20	PF01634.20	PF04513.14	PF04688.15	PF04862.14	PF05709.13	VR.PF10651.11
1	Im.PF02987.18	Im.PF13237.8	PF02880.18	PF16945.7	PF19220.2	VR.PF10651.11
1	Im.PF00680.22	Im.PF05036.15	Im.PF05478.13	Im.PF05489.14	Im.PF13936.8	PF04865.16	PF06995.13	PF09682.12	PF09684.12	PF12059.10	PF12571.10	VR.PF19789.1
1	Im.PF05036.15	PF04865.16	PF06995.13	PF09684.12	PF12059.10	VR.PF16190.7
1	Im.PF00680.22	Im.PF01442.20	PF04513.14	PF04865.16	PF09682.12	PF10934.10	PF12571.10	PF18352.3	VR.PF19789.1
2	Im.PF00680.22	Im.PF05036.15	PF04865.16	PF10076.11	PF10844.10	PF10934.10	PF12571.10	VR.PF19789.1
1	Im.PF00680.22	Im.PF01442.20	Im.PF05036.15	Im.PF13936.8	PF01991.20	PF04513.14	PF04688.15	PF04862.14	PF05709.13	PF05895.14	PF12205.10	PF16778.7	VR.PF10651.11
1	Im.PF00680.22	Im.PF05036.15	Im.PF05489.14	Im.PF13936.8	PF04513.14	PF04865.16	PF06995.13	PF09682.12	PF09684.12	PF12059.10	VR.PF16190.7
1	Im.PF00680.22	Im.PF13649.8	Im.VR.PF05635.13
2	Im.PF04691.14	Im.PF05036.15	PF04630.14	PF05709.13	PF09682.12	PF18994.2	VR.PF10651.11
1	Im.PF01442.20	Im.PF02987.18	Im.PF09693.12	PF04513.14	PF04630.14	PF09682.12	PF18994.2	VR.PF10651.11
1	Im.PF05489.14	PF04865.16	PF06995.13	PF09684.12	PF12059.10	VR.PF10651.11
1	Im.PF00680.22	Im.PF01510.27	Im.PF05635.13	Im.PF13936.8	Im.PF14594.8	Im.PF18013.3	Im.VR.PF18454.3	PF04513.14	PF04630.14	PF05105.14	PF05709.13	PF07464.13
1	Im.PF05478.13	Im.PF05635.13	Im.PF13936.8	Im.PF14493.8	Im.PF14594.8	Im.VR.PF18454.3	PF05709.13	PF07464.13	PF16945.7
1	Im.PF00680.22	Im.PF01442.20	Im.PF05036.15	Im.PF08220.14	Im.PF13936.8	PF04513.14	PF04688.15	PF04862.14	PF05709.13	PF05895.14	PF12205.10	PF16778.7	VR.PF10651.11
1	Im.PF01442.20	Im.PF06605.13	Im.PF13936.8	PF04630.14	PF05105.14	PF05709.13	PF07464.13	PF13457.8	VR.PF10651.11
1	Im.PF18013.3	PF04865.16	PF06995.13	PF09684.12	PF12059.10	PF13457.8	VR.PF19789.1
1	Im.PF01442.20	PF04513.14	PF12571.10	PF18352.3	VR.PF10651.11
1	Im.PF00680.22	Im.PF01510.27	Im.PF05635.13	Im.PF14594.8	Im.PF18013.3	Im.VR.PF18454.3	PF05709.13
1	Im.PF13004.9	Im.PF16872.7	VR.PF10651.11
3	Im.PF00680.22	Im.PF01442.20	PF07464.13	VR.PF19789.1
2	Im.PF05635.13	Im.PF14493.8	Im.PF14594.8	Im.VR.PF18454.3	PF05709.13
1	Im.PF00680.22	Im.PF04691.14	Im.PF05478.13	Im.PF14594.8	PF05709.13	VR.PF19789.1
1	Im.PF01442.20	Im.PF02987.18	Im.PF09693.12	Im.PF12329.10	PF04630.14	PF07889.14	PF07902.13	PF09682.12	PF18994.2	VR.PF10651.11
1	Im.PF01442.20	Im.PF05489.14	Im.VR.PF07523.14	PF04865.16	PF06995.13	PF09684.12	VR.PF10651.11
1	Im.PF00680.22	Im.PF01442.20	Im.PF05036.15	Im.PF14594.8	PF04513.14	PF04630.14	PF05709.13	VR.PF19789.1
1	Im.PF00680.22	Im.PF01510.27	Im.PF09693.12	PF09682.12	VR.PF19789.1
1	Im.PF00680.22	Im.PF01510.27	Im.PF08220.14	Im.PF13936.8	Im.PF14594.8	Im.PF18013.3	Im.VR.PF18454.3	PF04630.14	PF05105.14	PF05709.13	PF07464.13	PF15586.8
1	Im.PF01442.20	Im.PF01510.27	PF04513.14	PF07464.13	PF16938.7	VR.PF10651.11
1	Im.PF01431.23	Im.PF05382.15	PF03649.15	PF05649.15	PF11839.10	VR.PF10651.11
1	Im.PF01442.20	Im.PF06605.13	PF03906.16	PF05105.14	PF05709.13	VR.PF10651.11
2	Im.PF00680.22	Im.PF05036.15	Im.PF05489.14	Im.PF13936.8	PF04865.16	PF06995.13	PF09682.12	PF09684.12	PF12059.10	PF12571.10	VR.PF19789.1
1	Im.VR.PF07523.14	PF04865.16	PF09684.12	PF13457.8	VR.PF12571.10
1	Im.PF05036.15	Im.PF08230.13	Im.PF14594.8	PF04513.14	PF05709.13	PF07889.14	VR.PF10651.11
2	Im.PF00680.22	Im.PF01442.20	Im.PF02987.18	Im.PF09693.12	Im.PF18013.3	PF04865.16	PF10076.11	PF10844.10	PF10934.10	PF12571.10	VR.PF19789.1
1	Im.PF00680.22	Im.PF01510.27	Im.PF02987.18	Im.PF12329.10	Im.PF18013.3	Im.PF18454.3	PF05709.13	VR.PF19789.1
1	Im.PF00680.22	Im.PF01442.20	Im.PF06605.13	Im.PF13936.8	Im.PF18013.3	PF05709.13	PF07464.13	PF13457.8	VR.PF19789.1
1	Im.PF00680.22	Im.PF01442.20	Im.PF06605.13	Im.PF09693.12	PF03906.16	PF04513.14	PF04531.15	PF05709.13	PF07464.13	PF10651.11	VR.PF19789.1
1	Im.PF00680.22	Im.PF01510.27	Im.PF05635.13	Im.PF13936.8	Im.PF14594.8	Im.PF18013.3	Im.VR.PF18454.3	PF04630.14	PF05709.13	PF07464.13	PF15586.8
2	Im.PF00680.22	Im.VR.PF18454.3	PF05105.14
1	Im.PF05036.15	Im.PF14594.8	Im.VR.PF18454.3	PF05105.14
1	Im.PF00680.22	PF19407.1	VR.PF19789.1
1	Im.PF00680.22	Im.PF01510.27	Im.PF05635.13	Im.PF13936.8	Im.PF14594.8	Im.VR.PF18454.3	PF05105.14	PF05709.13
2	Im.PF00680.22	PF04865.16	PF10076.11	PF12571.10	VR.PF19789.1
1	Im.PF00680.22	Im.PF01442.20	PF04513.14	PF04865.16	PF12571.10	PF18352.3	VR.PF16640.7
1	Im.PF00680.22	Im.PF06605.13	Im.PF13936.8	Im.PF18013.3	PF05709.13	PF07464.13	PF13457.8	VR.PF19789.1
1	Im.PF05635.13	Im.PF13936.8	Im.PF14493.8	Im.PF14594.8	Im.PF18013.3	Im.VR.PF18454.3	PF05709.13	PF13457.8
1	Im.PF00680.22	Im.PF13936.8	PF01634.20	PF09682.12	VR.PF19789.1
1	Im.PF00680.22	Im.PF05036.15	PF04865.16	PF06995.13	PF09684.12	PF12059.10	PF12571.10	VR.PF19789.1
1	Im.PF01442.20	Im.PF05478.13	Im.PF06605.13	Im.PF08230.13	PF12205.10	PF16945.7	VR.PF10651.11
1	Im.PF00680.22	PF04865.16	PF07464.13	PF10934.10	PF18352.3	VR.PF19789.1
1	Im.PF00680.22	Im.PF02987.18	Im.PF14594.8	Im.VR.PF18454.3	PF05105.14	PF05709.13	PF07464.13
1	Im.PF00680.22	Im.PF04691.14	Im.PF05478.13	Im.PF05489.14	PF04865.16	PF06995.13	PF09684.12	PF12571.10	VR.PF19789.1
2	Im.PF01442.20	PF04531.15	PF04630.14	PF05709.13	PF05895.14	PF07464.13	PF18994.2	VR.PF10651.11
1	Im.PF00570.25	Im.PF00680.22	Im.PF05635.13	Im.PF13814.8	Im.VR.PF08308.13	VR.PF20030.1
1	Im.PF00570.25	Im.PF00595.26	Im.VR.PF13895.8	PF18203.3
1	Im.PF00680.22	Im.VR.PF00028.19
1	Im.PF05203.18	Im.PF14493.8	Im.VR.PF18454.3	VR.PF19755.1
1	Im.PF01442.20	PF04531.15	PF07889.14	PF19127.2	PF19591.1	VR.PF10651.11	VR.PF20072.1
1	Im.PF00680.22	Im.PF05489.14	Im.PF08230.13	Im.PF09693.12	PF04513.14	PF04865.16	PF06995.13	PF07464.13	PF09682.12	PF09684.12	PF12571.10	VR.PF19789.1
1	Im.PF18760.3	PF05105.14	VR.PF10651.11
1	Im.PF00680.22	Im.PF04691.14	Im.PF05489.14	Im.PF13936.8	PF04865.16	PF06995.13	PF07464.13	PF09684.12	PF12571.10	VR.PF19789.1
1	Im.PF05489.14	PF04865.16	PF06995.13	PF09684.12	PF12059.10	PF12571.10	PF15586.8	VR.PF19789.1
1	Im.PF00680.22	Im.PF01510.27	Im.PF03807.19	Im.PF05635.13	Im.PF13936.8	Im.PF14594.8	Im.PF18013.3	Im.VR.PF18454.3	PF04630.14	PF05105.14	PF05709.13	PF15586.8
1	Im.PF01640.19	PF03906.16	VR.PF10651.11
1	Im.PF01442.20	Im.PF05489.14	Im.PF13936.8	Im.PF18013.3	PF04865.16	PF06995.13	PF07464.13	PF09684.12	PF12059.10	PF13457.8	VR.PF19789.1
1	Im.PF00680.22	Im.PF05036.15	Im.PF08230.13	Im.PF09693.12	PF05105.14	VR.PF19789.1
1	Im.PF00680.22	Im.PF01442.20	Im.PF09693.12	PF04513.14	PF04865.16	PF10076.11	PF10844.10	PF10934.10	PF12571.10	VR.PF19789.1
1	Im.PF06605.13	Im.PF13649.8	Im.PF14493.8	PF05691.14	VR.PF10651.11
1	Im.PF05036.15	Im.PF05478.13	Im.PF06605.13	Im.PF07538.13	Im.PF08230.13	PF04531.15	PF07464.13	VR.PF07902.13	VR.PF10651.11	VR.PF20072.1
1	Im.PF00680.22	Im.PF05489.14	PF04865.16	PF06995.13	PF07464.13	PF09684.12	VR.PF12571.10	VR.PF19789.1
1	Im.PF00680.22	Im.PF09693.12	PF05105.14	PF10651.11	VR.PF10651.11	VR.PF19789.1
1	Im.PF01442.20	Im.PF05036.15	Im.PF05478.13	Im.PF06605.13	Im.PF07538.13	Im.PF08230.13	PF04531.15	VR.PF07902.13	VR.PF10651.11	VR.PF20072.1
1	Im.PF01442.20	Im.PF05478.13	Im.PF06605.13	Im.PF07538.13	PF05105.14	PF12205.10	PF13457.8	VR.PF10651.11	VR.PF20072.1
1	Im.PF00680.22	Im.PF01442.20	Im.PF05489.14	Im.PF09693.12	Im.PF13936.8	Im.PF18013.3	PF04865.16	PF06995.13	PF07464.13	PF09682.12	PF09684.12	PF12059.10	PF12571.10	PF13457.8	PF19789.1	VR.PF10651.11
1	Im.PF00680.22	Im.PF05036.15	Im.PF05489.14	Im.PF13936.8	PF04865.16	PF06995.13	PF09682.12	PF09684.12	PF12059.10	VR.PF16190.7
1	Im.PF05203.18	PF05105.14	PF15711.7	VR.PF10651.11
1	Im.PF00680.22	Im.PF01510.27	Im.PF09693.12	Im.PF18013.3	PF09682.12	PF12571.10	VR.PF19789.1
1	Im.PF00680.22	Im.PF05478.13	Im.PF14594.8	Im.VR.PF18454.3	PF05709.13
1	Im.PF01442.20	Im.PF08230.13	Im.PF12650.9	PF04513.14	PF04865.16	PF07464.13	PF07889.14	PF10076.11	PF10934.10	PF16945.7	VR.PF10651.11
1	Im.PF18013.3	PF04513.14	PF04531.15	PF04865.16	PF07464.13	PF10076.11	PF10844.10	PF10934.10	PF13457.8	VR.PF12571.10
1	Im.PF05382.15	Im.PF05489.14	PF04865.16	PF06995.13	PF09684.12	PF16778.7	VR.PF10651.11
1	Im.PF01442.20	Im.PF02987.18	Im.PF05478.13	Im.PF09693.12	PF04630.14	PF09682.12	PF18994.2	VR.PF10651.11
1	Im.PF00493.25	Im.PF00680.22	Im.PF00702.28	PF04865.16	PF07464.13	PF09682.12	PF12571.10	PF18352.3	VR.PF19789.1
1	Im.PF00680.22	Im.PF04691.14	Im.PF05478.13	PF18994.2	VR.PF19789.1
1	Im.PF00515.30	Im.PF01640.19	Im.PF13004.9	Im.PF16872.7	VR.PF10651.11
1	Im.PF06605.13	Im.VR.PF07523.14	PF07464.13	VR.PF10651.11
1	Im.PF01510.27	PF04865.16	PF10076.11	PF10934.10	PF12571.10	VR.PF10651.11
1	Im.PF00680.22	PF04513.14	PF04865.16	PF10934.10	PF12571.10	PF18352.3	VR.PF19789.1
1	Im.PF04691.14	Im.PF05489.14	Im.PF09693.12	Im.PF18013.3	PF04865.16	PF06995.13	PF09684.12	PF13457.8	PF16778.7	VR.PF10651.11
1	Im.PF00680.22	PF04688.15	PF04865.16	PF12571.10	PF18352.3	VR.PF05895.14
1	Im.PF00680.22	Im.PF09693.12	PF04865.16	PF09682.12	PF10076.11	PF10934.10	PF12571.10	VR.PF19789.1
1	Im.PF13936.8	PF05105.14	PF05709.13	PF05895.14	PF07464.13	PF13457.8	VR.PF10651.11
1	Im.PF01442.20	Im.PF02987.18	Im.PF05489.14	PF04865.16	PF09684.12	PF13146.8	VR.PF12571.10
1	Im.PF01510.27	Im.PF18013.3	PF04865.16	PF05709.13	VR.PF19789.1
1	Im.PF00680.22	Im.PF13936.8	Im.PF18838.3	PF00630.21	PF07902.13	PF09682.12	VR.PF19789.1
1	Im.PF01510.27	Im.PF05635.13	Im.PF06458.14	Im.PF08230.13	Im.PF14493.8	PF04865.16	PF10076.11	PF10844.10	PF10852.10	PF10934.10	PF16778.7	VR.PF10651.11
1	Im.PF05478.13	Im.PF06605.13	Im.VR.PF12329.10	PF05105.14	PF07464.13	PF07889.14	PF13457.8	VR.PF10651.11	VR.PF20072.1
1	Im.VR.PF02369.18	VR.PF05895.14	VR.PF12733.9
1	Im.PF01442.20	Im.PF01510.27	Im.PF05489.14	Im.PF13936.8	Im.PF18013.3	Im.VR.PF07523.14	PF04865.16	PF06995.13	PF07464.13	PF09684.12	PF12059.10	PF13457.8	VR.PF10651.11
1	Im.PF18813.3	VR.PF19789.1
1	Im.PF00680.22	Im.PF04691.14	Im.PF13936.8	Im.PF14594.8	PF04513.14	PF04630.14	PF05709.13	PF09682.12	VR.PF19789.1
1	Im.PF00680.22	Im.PF04691.14	Im.PF05489.14	Im.PF13936.8	PF04865.16	PF06995.13	PF09684.12	PF12571.10	VR.PF19789.1
1	Im.PF00680.22	PF04513.14	PF12205.10	VR.PF12571.10
1	Im.PF14493.8	Im.VR.PF03406.15
1	Im.PF00680.22	Im.PF01442.20	Im.PF05036.15	Im.PF05489.14	PF04865.16	PF06995.13	PF09684.12	PF12059.10	PF12571.10	VR.PF19789.1
1	Im.PF00680.22	Im.PF01510.27	Im.PF09693.12	Im.PF18454.3	PF09682.12	VR.PF19789.1
1	Im.PF00680.22	Im.PF01442.20	Im.PF01510.27	Im.PF02987.18	Im.PF05036.15	Im.PF05489.14	PF04865.16	PF09682.12	PF09684.12	PF12571.10	VR.PF19789.1
1	Im.PF00680.22	Im.PF05036.15	Im.PF14594.8	PF04513.14	PF05709.13	PF09682.12	VR.PF19789.1
1	Im.PF05635.13	Im.PF13936.8	Im.PF14493.8	Im.PF18013.3	Im.VR.PF18454.3	PF13457.8
6	Im.PF00680.22	Im.PF18760.3	VR.PF19789.1
1	Im.PF00680.22	Im.PF01510.27	Im.PF05635.13	Im.PF14594.8	Im.VR.PF18454.3	PF05105.14	PF05709.13
1	Im.PF01442.20	Im.PF05036.15	Im.PF05489.14	Im.VR.PF07523.14	PF04865.16	PF06995.13	PF09684.12	PF18832.3	VR.PF10651.11
1	Im.PF00680.22	Im.PF05036.15	Im.PF13936.8	Im.PF18838.3	PF04865.16	PF10076.11	PF10844.10	PF10934.10	PF12571.10	VR.PF19789.1
1	Im.PF00680.22	Im.PF05036.15	Im.PF05489.14	Im.PF13936.8	PF04865.16	PF06995.13	PF09682.12	PF09684.12	PF12571.10	VR.PF19789.1
2	Im.PF05635.13	Im.PF13004.9	Im.PF14493.8	Im.VR.PF00536.32
1	Im.VR.PF00536.32	Im.VR.PF08308.13
1	Im.PF00536.32	Im.VR.PF00536.32	Im.VR.PF13271.8
1	Im.PF05635.13	Im.VR.PF00536.32	Im.VR.PF08308.13
1	Im.PF00536.32	Im.PF05635.13	Im.PF14493.8	Im.VR.PF13004.9
1	Im.PF00493.25	PF05105.14	VR.PF10651.11
1	Im.PF01510.27	Im.PF05036.15	Im.VR.PF18454.3	PF04865.16	PF05105.14	PF10076.11	PF12571.10	VR.PF20072.1
1	Im.PF00536.32	Im.PF05635.13	Im.VR.PF00536.32	PF14326.8	PF18221.3
1	Im.PF00570.25	Im.PF05635.13	Im.VR.PF00536.32	Im.VR.PF03781.18	PF03649.15
1	Im.PF04447.14	Im.VR.PF18454.3
1	Im.PF00536.32	Im.PF00570.25	Im.PF05635.13	Im.PF08308.13	Im.VR.PF07647.19	Im.VR.PF08308.13
1	Im.PF00493.25	Im.PF02987.18	Im.PF07523.14	PF05895.14	PF16774.7	VR.PF10651.11
1	Im.PF05489.14	Im.PF18013.3	Im.VR.PF07523.14	PF04865.16	PF06995.13	PF09684.12	PF13457.8	VR.PF19789.1
1	Im.PF05036.15	Im.VR.PF18454.3
3	Im.PF05635.13	VR.PF10651.11
1	Im.PF01442.20	Im.PF02987.18	Im.PF05489.14	Im.VR.PF07523.14	PF04513.14	PF04865.16	PF06995.13	PF09684.12	VR.PF19789.1
1	Im.PF00536.32	Im.PF03406.15	Im.PF05635.13	Im.PF12796.9	Im.PF13432.8	Im.PF13895.8	Im.PF16389.7	PF05895.14	PF06321.13	PF13687.8	PF13750.8	PF16168.7	PF18203.3	PF18657.3	PF19789.1	VR.PF06321.13
1	Im.PF05635.13	Im.PF13237.8	PF02142.24	PF03649.15	PF04454.14	PF04513.14	PF04865.16	PF05105.14	PF18352.3	VR.PF10651.11
1	Im.PF09693.12	Im.PF14594.8	PF01634.20	PF04630.14	PF05105.14	PF05709.13	PF10651.11	PF15586.8	VR.PF10651.11
1	Im.PF01442.20	Im.PF01510.27	Im.PF05489.14	Im.VR.PF07523.14	Im.VR.PF13895.8	PF04865.16	PF06995.13	PF09684.12	PF18832.3	VR.PF10651.11
2	Im.PF05635.13	Im.VR.PF18454.3	PF04865.16	PF07464.13	PF10076.11
10	Im.PF00680.22	Im.PF01510.27	Im.PF18013.3	PF05709.13	PF07464.13	VR.PF19789.1
9	Im.PF01510.27	Im.PF05489.14	Im.PF13936.8	Im.PF18013.3	PF04513.14	PF04865.16	PF06995.13	PF07464.13	PF09682.12	PF09684.12	PF12059.10	PF12571.10	VR.PF10651.11
9	Im.PF08230.13	PF04513.14	PF04865.16	PF09682.12	PF10076.11	PF10844.10	PF10934.10	PF12571.10	VR.PF10651.11
4	Im.PF01510.27	Im.PF05036.15	Im.PF05478.13	Im.PF06605.13	Im.PF09693.12	PF05709.13	PF09682.12	PF10651.11	VR.PF19789.1
2	Im.PF01442.20	Im.PF02987.18	PF03906.16	PF16774.7	VR.PF10651.11	VR.PF11839.10
2	Im.PF00680.22	PF05895.14	VR.PF19789.1
4	Im.PF00680.22	Im.PF06605.13	Im.PF18013.3	VR.PF19789.1
1	Im.PF18760.3	Im.VR.PF18454.3	PF03906.16
3	Im.PF02987.18	Im.PF05478.13	Im.PF14594.8	PF05709.13	VR.PF10651.11
1	Im.PF00680.22	PF05895.14	VR.PF10651.11
4	Im.PF01510.27	Im.PF18013.3	PF04531.15	VR.PF10651.11
1	Im.VR.PF18454.3	PF16945.7	VR.PF12571.10
1	Im.PF00680.22	PF10076.11	VR.PF19789.1
1	Im.PF00680.22	Im.PF01510.27	PF05709.13	PF07464.13	VR.PF19789.1
2	Im.PF18760.3	Im.VR.PF18454.3
6	Im.PF01442.20	Im.PF02987.18	PF03906.16	PF07902.13	PF16774.7	VR.PF10651.11	VR.PF11839.10
7	Im.PF00680.22	Im.PF01510.27	PF09682.12	VR.PF19789.1
6	Im.PF00680.22	Im.PF04691.14	Im.PF09693.12	PF04513.14	PF05895.14	PF07464.13	PF16938.7	PF18994.2	VR.PF19789.1
3	Im.PF01442.20	Im.PF02987.18	PF04862.14	PF05709.13	PF05895.14	PF16778.7	VR.PF10651.11
5	Im.PF02987.18	Im.PF05478.13	Im.PF14594.8	PF05709.13	PF09682.12	VR.PF10651.11
2	Im.PF18013.3	VR.PF10651.11	VR.PF19789.1
1	Im.PF05036.15	Im.PF07538.13	PF04862.14	PF12205.10	VR.PF10651.11	VR.PF20072.1
3	Im.PF00680.22	Im.PF05036.15	PF05895.14	VR.PF10651.11
2	Im.PF00680.22	Im.PF08230.13	PF04688.15	VR.PF19789.1
1	Im.PF00680.22	Im.PF18013.3	PF05105.14	PF13457.8	VR.PF19789.1
1	Im.PF00680.22	Im.PF05036.15	PF04688.15	PF16778.7	VR.PF10651.11
7	Im.PF00570.25	Im.PF13432.8	Im.VR.PF13004.9
1	Im.PF00680.22	Im.PF01510.27	Im.PF05036.15	Im.PF18013.3	Im.PF18454.3	VR.PF19789.1
4	Im.PF00680.22	Im.PF00882.20	Im.PF01510.27	Im.PF05036.15	PF12205.10	PF16945.7	VR.PF10651.11
3	Im.PF00680.22	Im.PF01442.20	Im.PF18013.3	PF01519.18	PF07464.13	VR.PF19789.1
7	Im.PF00680.22	Im.PF01510.27	PF05709.13	PF07464.13	PF09682.12	VR.PF19789.1
8	Im.PF00680.22	Im.PF18013.3	PF05895.14	VR.PF19789.1
4	Im.PF01442.20	Im.PF06605.13	VR.PF10651.11
3	Im.PF01442.20	Im.PF01510.27	PF04531.15	PF07464.13	VR.PF10651.11
3	Im.PF02987.18	Im.PF05489.14	PF04865.16	PF09684.12	VR.PF12571.10
3	Im.PF00680.22	Im.PF01442.20	Im.PF01510.27	Im.PF06605.13	PF07464.13	VR.PF19789.1
4	Im.PF01442.20	Im.PF01510.27	Im.PF05489.14	Im.PF13936.8	Im.PF14493.8	Im.PF18013.3	PF04865.16	PF06995.13	PF07464.13	PF09684.12	PF12059.10	VR.PF16190.7
2	Im.PF01442.20	PF04862.14	PF05709.13	PF05895.14	PF15586.8	PF16778.7	VR.PF10651.11
2	Im.PF06605.13	PF04513.14	PF04630.14	PF05105.14	PF05709.13	VR.PF19789.1
2	Im.PF08230.13	PF09682.12	VR.PF10651.11
5	Im.PF00680.22	Im.PF01442.20	PF07889.14	VR.PF19789.1
5	Im.PF00680.22	Im.PF06605.13	PF04630.14	PF18994.2	VR.PF19789.1
3	Im.PF00680.22	Im.PF05036.15	PF04513.14	PF07464.13	PF09682.12	VR.PF19789.1
2	Im.PF01442.20	Im.PF01510.27	Im.PF18013.3	PF04531.15	PF07464.13	VR.PF10651.11
1	Im.PF00680.22	Im.PF01510.27	Im.PF05036.15	Im.PF09693.12	Im.PF18013.3	PF05709.13	VR.PF19789.1
5	Im.PF00680.22	Im.PF09693.12	PF04513.14	PF04865.16	PF07464.13	PF10934.10	PF12571.10	VR.PF19789.1
1	Im.PF00680.22	Im.PF05036.15	Im.PF13936.8	PF04688.15	PF04862.14	PF05895.14	PF16778.7	VR.PF10651.11
1	Im.PF01510.27	Im.PF05635.13	Im.PF13936.8	PF04865.16	PF06995.13	PF09684.12	PF12059.10	VR.PF16190.7
5	Im.PF18013.3	VR.PF19789.1
1	Im.PF18013.3	PF04865.16	PF10076.11	PF10934.10	PF13457.8	VR.PF12571.10
1	Im.PF00680.22	Im.PF13936.8	PF09682.12	PF16778.7	VR.PF10651.11
1	Im.PF00680.22	Im.PF01510.27	Im.PF18013.3	PF04865.16	PF09684.12	VR.PF12571.10
1	Im.PF00680.22	Im.PF05036.15	PF04865.16	PF10076.11	PF12571.10	VR.PF19789.1
1	Im.VR.PF07523.14	VR.PF19789.1
1	Im.PF05036.15	VR.PF10651.11
3	Im.PF00680.22	Im.PF10779.11	VR.PF19789.1
2	Im.PF00680.22	PF09682.12	PF16778.7	VR.PF10651.11	VR.PF19789.1
1	Im.VR.PF18454.3	PF16945.7	VR.PF20072.1
1	Im.VR.PF18454.3	VR.PF19789.1
3	Im.PF18013.3	PF09603.12	VR.PF09603.12	VR.PF19408.1
4	Im.PF00680.22	Im.PF02987.18	Im.PF05478.13	PF04513.14	PF05105.14	PF16774.7	VR.PF19789.1
3	Im.PF00680.22	Im.PF18013.3	PF04865.16	PF07464.13	PF10076.11	PF10934.10	PF12571.10	VR.PF19789.1
2	Im.PF00680.22	Im.PF01510.27	Im.PF05036.15	Im.PF09693.12	Im.PF18013.3	PF05709.13	PF07464.13	PF15586.8	VR.PF19789.1
5	Im.PF01442.20	Im.PF06605.13	PF05709.13	PF05895.14	PF07464.13	VR.PF10651.11
3	Im.PF01510.27	Im.PF05036.15	PF04513.14	PF04865.16	PF10076.11	PF10844.10	PF10934.10	PF16778.7	VR.PF10651.11
5	Im.PF05635.13	PF14301.8	PF19220.2	VR.PF05895.14
3	Im.PF01510.27	Im.PF18760.3	VR.PF10651.11
1	Im.PF05036.15	PF04865.16	PF09682.12	PF10076.11	PF10844.10	PF10934.10	VR.PF10651.11	VR.PF12571.10
3	Im.PF00680.22	Im.PF05036.15	PF05709.13	PF09682.12	VR.PF19789.1
2	Im.PF00680.22	Im.PF10779.11	Im.PF18760.3	VR.PF19789.1
1	Im.PF01510.27	Im.PF05478.13	Im.PF05489.14	Im.PF13936.8	Im.PF18013.3	PF04513.14	PF04865.16	PF06995.13	PF09684.12	PF12059.10	PF12205.10	VR.PF16190.7
1	Im.PF01510.27	Im.PF18013.3	PF04513.14	PF04865.16	PF10076.11	PF10844.10	PF10934.10	VR.PF12571.10
1	Im.PF05036.15	Im.PF07538.13	PF04862.14	VR.PF10651.11	VR.PF20072.1
1	Im.PF05478.13	Im.PF06605.13	PF04513.14	PF05105.14	PF05709.13	VR.PF19789.1
1	Im.PF18013.3	Im.VR.PF07523.14
1	Im.PF05489.14	PF04513.14	PF04865.16	PF06995.13	PF07464.13	PF09684.12	PF12059.10	PF12571.10	VR.PF10651.11
1	Im.PF05489.14	PF04865.16	PF09684.12	VR.PF12571.10
1	Im.PF01510.27	PF16945.7	VR.PF10651.11
1	Im.PF00680.22	Im.PF02987.18	Im.PF05489.14	PF04865.16	PF09684.12	VR.PF12571.10
1	Im.PF00680.22	Im.PF05036.15	Im.PF14594.8	PF04513.14	PF05709.13	PF15586.8	VR.PF19789.1
2	Im.PF05036.15	PF04531.15	VR.PF12571.10
2	Im.PF00680.22	VR.PF03906.16	VR.PF19789.1
1	Im.PF05635.13	VR.PF19789.1
2	Im.PF00570.25	Im.VR.PF00536.32	PF07705.13
1	Im.VR.PF00536.32	Im.VR.PF13895.8	PF04151.17
7	Im.PF00680.22	Im.PF04691.14	Im.PF05478.13	VR.PF19789.1
3	Im.PF05036.15	PF04865.16	PF05105.14	PF10076.11	PF10844.10	PF10934.10	VR.PF10651.11	VR.PF12571.10
1	Im.PF00680.22	Im.PF12329.10	Im.PF18838.3	PF16938.7	PF18819.3	VR.PF19789.1
3	Im.PF05036.15	Im.PF13936.8	PF04865.16	PF10076.11	PF10934.10	VR.PF12571.10
3	Im.PF00680.22	Im.PF09693.12	PF05105.14	PF07902.13	VR.PF19789.1
2	Im.PF00493.25	Im.PF05635.13	PF06321.13	PF09603.12	VR.PF06321.13	VR.PF09603.12
3	Im.PF00680.22	Im.PF04256.14	Im.PF04691.14	Im.PF09693.12	PF04865.16	PF10934.10	PF12571.10	PF18352.3	VR.PF19789.1
2	Im.PF01442.20	Im.PF05489.14	Im.PF09693.12	PF04865.16	PF06995.13	PF07464.13	PF09682.12	PF09684.12	VR.PF12571.10
1	Im.PF00680.22	Im.PF05635.13	Im.VR.PF00536.32	Im.VR.PF13895.8
1	Im.PF00536.32	Im.PF00570.25	Im.PF00680.22	Im.PF05635.13	Im.VR.PF00536.32
1	Im.PF00680.22	Im.PF13004.9	Im.VR.PF00536.32
1	Im.PF00680.22	Im.PF05635.13	Im.PF12796.9	Im.VR.PF00536.32
1	Im.PF05635.13	Im.PF13620.8	Im.PF13646.8	Im.PF13715.8	Im.VR.PF00536.32	Im.VR.PF13271.8
1	Im.PF00536.32	Im.PF00680.22	Im.PF05635.13	Im.VR.PF13271.8
1	Im.PF05635.13	PF07731.16	VR.PF16190.7
1	Im.PF00680.22	Im.PF02987.18	PF04513.14	PF07464.13	VR.PF19789.1
1	Im.PF00680.22	Im.PF02987.18	Im.PF06605.13	PF04513.14	PF05895.14	PF07464.13	VR.PF19789.1
1	Im.PF18013.3	PF13457.8	PF19127.2	VR.PF20072.1
1	Im.PF00680.22	PF09682.12	PF13457.8	PF19789.1	VR.PF19789.1
1	Im.PF01510.27	Im.PF05635.13	Im.VR.PF18454.3	PF04865.16	VR.PF19755.1
1	Im.PF00680.22	Im.PF05635.13	Im.PF08400.12	VR.PF16190.7
1	Im.PF00570.25	Im.PF13271.8	Im.VR.PF03781.18	Im.VR.PF13271.8
1	Im.PF01442.20	Im.PF05635.13	PF03906.16	PF13946.8	PF15586.8	VR.PF16190.7
1	Im.PF05635.13	PF00182.21	PF04513.14	VR.PF16190.7
1	Im.PF00570.25	Im.PF08357.13	Im.VR.PF08357.13
1	Im.PF00536.32	Im.PF00570.25	Im.VR.PF00536.32	Im.VR.PF13004.9
3	Im.PF05635.13	Im.PF14493.8	Im.VR.PF00028.19	VR.PF09603.12	VR.PF19408.1
1	Im.PF00536.32	Im.PF05635.13	Im.PF13271.8	Im.VR.PF00536.32	PF20028.1
1	Im.PF08357.13	Im.PF13271.8	Im.VR.PF00536.32	PF20028.1
4	Im.PF00536.32	Im.PF00680.22	Im.PF05635.13	Im.VR.PF13895.8	PF19963.1
1	Im.VR.PF05635.13	PF16778.7
1	Im.PF05635.13	PF16778.7	VR.PF12733.9
1	Im.VR.PF18454.3	PF18819.3
3	Im.PF00570.25	Im.PF05635.13	Im.VR.PF08308.13
1	Im.PF05635.13	PF04865.16	PF07464.13	PF10076.11	PF14301.8	VR.PF16190.7
2	Im.PF04691.14	Im.PF05478.13	Im.PF08230.13	PF04862.14	PF05895.14	PF16778.7	VR.PF10651.11
2	Im.PF00680.22	Im.PF01510.27	Im.PF04691.14	Im.PF05478.13	Im.PF05635.13	Im.PF18013.3	Im.VR.PF18454.3
2	Im.PF04691.14	Im.PF05489.14	Im.VR.PF18454.3	PF04865.16	PF06995.13	PF09684.12	PF12571.10
2	Im.PF00680.22	Im.PF05478.13	Im.PF09693.12	PF04630.14	PF15586.8	PF16945.7	VR.PF19789.1
1	Im.PF00680.22	Im.PF01442.20	PF04865.16	PF10076.11	PF10934.10	PF15586.8	VR.PF19789.1
1	Im.PF04691.14	Im.PF14594.8	PF04513.14	PF05105.14	PF05709.13	PF15586.8	VR.PF10651.11
1	Im.PF00680.22	Im.PF01510.27	Im.PF05478.13	Im.PF05635.13	Im.PF13936.8	Im.PF14594.8	Im.PF18013.3	Im.VR.PF18454.3	PF05709.13	PF09682.12	PF15586.8
2	Im.PF01442.20	Im.PF06605.13	PF04531.15	PF07464.13	PF13457.8	VR.PF10651.11	VR.PF20072.1
1	Im.PF00680.22	Im.PF05489.14	PF04865.16	PF06995.13	PF09684.12	VR.PF12571.10
3	Im.PF05478.13	Im.PF06605.13	Im.PF18013.3	PF05105.14	PF05895.14	PF07464.13	PF13457.8	VR.PF10651.11
2	Im.PF00680.22	Im.PF09693.12	PF04865.16	PF10076.11	PF10934.10	PF12571.10	PF16938.7	VR.PF19789.1
1	Im.PF01442.20	Im.PF02987.18	PF04513.14	PF07464.13	VR.PF10651.11
1	Im.PF00680.22	Im.PF05382.15	Im.PF09693.12	Im.VR.PF12329.10	PF04865.16	PF10076.11	PF10934.10	VR.PF19789.1
1	Im.PF00680.22	PF04865.16	PF06995.13	PF09684.12	VR.PF12571.10	VR.PF19789.1
1	Im.PF00680.22	Im.PF01442.20	Im.PF09693.12	PF04531.15	PF04865.16	PF10076.11	PF10844.10	PF10934.10	PF12571.10	VR.PF19789.1
1	Im.PF01442.20	Im.PF04691.14	Im.PF05478.13	Im.PF14594.8	Im.PF18013.3	PF05709.13	PF07464.13	VR.PF10651.11
1	Im.PF00680.22	Im.PF01442.20	Im.PF02987.18	Im.PF06605.13	Im.PF08230.13	Im.PF09693.12	PF04630.14	PF05105.14	PF19127.2	VR.PF19789.1
1	Im.PF09693.12	Im.VR.PF07523.14	PF04531.15	VR.PF10651.11
1	Im.PF05478.13	Im.PF06605.13	Im.PF07538.13	PF05105.14	PF07464.13	PF07889.14	VR.PF07902.13	VR.PF10651.11	VR.PF20072.1
1	Im.PF00680.22	Im.PF09693.12	PF05895.14	PF09682.12	PF18994.2	VR.PF19789.1
1	Im.PF05478.13	PF05895.14	PF12205.10	VR.PF10651.11
1	Im.PF00680.22	Im.PF01442.20	Im.PF02987.18	PF04862.14	PF07464.13	PF16938.7	VR.PF10651.11
1	Im.PF00680.22	Im.PF01510.27	Im.PF05635.13	Im.PF14594.8	Im.PF18013.3	Im.VR.PF18454.3	PF05709.13	PF09682.12	VR.PF19755.1
1	Im.PF00680.22	Im.PF02987.18	Im.PF05478.13	Im.PF09693.12	PF04513.14	PF04862.14	PF05105.14	VR.PF19789.1
3	Im.PF00680.22	PF05105.14	VR.PF19789.1
1	Im.PF04691.14	Im.PF18013.3	PF04862.14	PF05895.14	VR.PF10651.11
1	Im.PF00680.22	PF07902.13	PF13457.8	PF19127.2	VR.PF10651.11
3	Im.PF00680.22	Im.PF01442.20	Im.PF09693.12	PF04513.14	VR.PF19789.1
1	Im.PF05036.15	Im.PF05635.13	PF04865.16	PF10076.11	PF10934.10	PF16938.7	VR.PF16190.7
1	Im.PF01510.27	Im.PF02987.18	Im.PF05478.13	Im.PF14594.8	Im.PF18013.3	Im.VR.PF18454.3	PF04513.14	PF05709.13	PF09682.12	VR.PF19755.1
1	Im.PF01442.20	Im.PF08230.13	PF04531.15	PF04630.14	PF05709.13	PF05895.14	PF07464.13	PF18994.2	VR.PF10651.11
3	Im.PF00680.22	Im.PF05478.13	PF04531.15	PF04865.16	PF10076.11	PF10934.10	PF12571.10	PF15586.8	VR.PF19789.1
1	Im.PF00680.22	Im.PF01442.20	Im.PF08230.13	Im.PF09693.12	PF09682.12	PF18352.3	VR.PF19789.1
1	Im.PF00680.22	Im.PF01442.20	Im.PF09693.12	Im.PF14594.8	PF04513.14	PF04688.15	PF05709.13	VR.PF10651.11	VR.PF19789.1
1	Im.PF01442.20	Im.PF06605.13	Im.PF18013.3	PF04513.14	PF04531.15	PF13457.8	VR.PF10651.11	VR.PF20072.1
2	Im.PF00570.25	Im.PF13004.9	Im.VR.PF08308.13
1	Im.PF01442.20	Im.PF05489.14	Im.PF09693.12	PF04865.16	PF06995.13	PF09684.12	PF12571.10	PF16778.7	VR.PF10651.11	VR.PF12571.10
1	Im.PF00680.22	PF16945.7	PF19264.1	VR.PF19789.1
1	Im.PF00680.22	Im.PF09693.12	PF03906.16	PF04630.14	PF05105.14	VR.PF19789.1
1	Im.PF01442.20	Im.PF06605.13	PF07464.13	VR.PF10651.11	VR.PF20072.1
1	Im.PF06605.13	PF18994.2	VR.PF10651.11
2	Im.PF00680.22	Im.PF09693.12	PF04862.14	PF05105.14	VR.PF19789.1
1	Im.PF00680.22	Im.PF05382.15	Im.PF09693.12	PF05105.14	VR.PF19789.1
2	Im.PF00680.22	Im.PF01442.20	Im.PF01510.27	Im.PF18013.3	PF04865.16	PF10076.11	PF10934.10	PF12571.10	VR.PF19789.1
1	Im.PF00680.22	Im.PF13649.8	PF04630.14	PF16774.7	VR.PF19789.1
3	Im.PF09693.12	Im.PF14594.8	PF04630.14	PF05709.13	PF09682.12	PF15586.8	VR.PF10651.11
1	Im.PF01510.27	Im.PF04691.14	Im.PF09693.12	Im.PF14594.8	PF05709.13	VR.PF10651.11
2	Im.PF01510.27	Im.PF04691.14	Im.PF09693.12	Im.PF14594.8	Im.PF18013.3	PF05709.13	VR.PF10651.11
4	Im.PF00680.22	Im.PF12329.10	Im.PF13936.8	Im.PF18838.3	PF16938.7	PF18819.3	VR.PF19789.1
5	Im.PF00680.22	Im.PF05478.13	Im.PF09693.12	PF04862.14	PF05105.14	PF05709.13	PF15586.8	VR.PF19789.1
6	Im.PF00680.22	PF09682.12	VR.PF19789.1
2	Im.PF05489.14	PF04865.16	PF06995.13	PF09684.12	VR.PF12571.10
1	Im.PF00680.22	Im.PF04691.14	Im.PF05489.14	PF04865.16	PF06995.13	PF09682.12	PF09684.12	VR.PF12571.10
1	Im.PF01640.19	PF03649.15	PF09603.12	VR.PF06321.13	VR.PF09603.12
3	Im.PF00680.22	PF04630.14	PF16774.7	VR.PF19789.1
1	Im.PF00680.22	Im.PF09693.12	PF10076.11	VR.PF19789.1
1	Im.PF13455.8	PF09682.12	VR.PF10651.11
1	Im.PF00680.22	Im.PF05478.13	Im.PF09693.12	PF05895.14	PF16774.7	VR.PF19789.1
1	Im.PF09693.12	Im.PF18013.3	PF04513.14	VR.PF10651.11
2	Im.PF04691.14	Im.PF06605.13	PF18994.2	VR.PF10651.11
2	Im.PF00680.22	Im.PF09693.12	PF10651.11	VR.PF19789.1
1	Im.PF05382.15	Im.PF09693.12	PF04531.15	VR.PF10651.11
1	Im.PF05478.13	Im.PF14594.8	PF05709.13	VR.PF10651.11
1	Im.PF05036.15	PF07889.14	PF13457.8	VR.PF19789.1
2	Im.PF01510.27	Im.PF09693.12	PF05105.14	VR.PF19789.1
1	Im.PF00680.22	Im.PF05382.15	Im.PF09693.12	PF16945.7	VR.PF19789.1
1	Im.PF05382.15	Im.PF09693.12	Im.VR.PF07523.14	PF04531.15	VR.PF10651.11
3	Im.PF00680.22	Im.PF01442.20	Im.PF02987.18	Im.PF05036.15	Im.PF05489.14	PF04865.16	PF06995.13	PF09684.12	VR.PF12571.10
3	Im.PF01442.20	Im.PF05478.13	Im.PF06605.13	Im.PF07538.13	PF05105.14	PF07464.13	PF07902.13	PF13457.8	VR.PF20072.1
1	Im.PF00680.22	Im.PF05382.15	PF04531.15	PF07464.13	VR.PF19789.1
1	Im.PF13895.8	VR.PF18657.3
1	Im.PF00680.22	Im.PF09693.12	PF07464.13	VR.PF19789.1
1	Im.PF18838.3	PF16778.7	VR.PF10651.11
1	Im.PF00680.22	Im.PF09693.12	PF04513.14	PF04688.15	PF07464.13	VR.PF19789.1
3	Im.PF01510.27	Im.PF05036.15	PF04513.14	PF04531.15	PF04865.16	PF10076.11	PF10844.10	PF10934.10	VR.PF10651.11	VR.PF12571.10
1	Im.PF00680.22	Im.PF01442.20	Im.PF05382.15	Im.PF09693.12	PF04865.16	PF07464.13	PF10076.11	PF10934.10	PF16945.7	VR.PF19789.1
1	Im.PF06605.13	PF04630.14	PF05709.13	PF05895.14	PF07464.13	PF16945.7	VR.PF10651.11
1	Im.PF01442.20	Im.PF06605.13	PF05709.13	PF18994.2	VR.PF10651.11
1	Im.PF00680.22	Im.PF01442.20	Im.PF02987.18	Im.PF05478.13	Im.PF09693.12	PF04513.14	PF04862.14	PF05709.13	PF05895.14	VR.PF19789.1
1	Im.PF05036.15	Im.PF18013.3	PF05105.14	VR.PF10651.11
1	Im.PF08230.13	Im.PF10779.11	PF05895.14	PF16938.7	VR.PF10651.11
2	Im.PF01442.20	Im.PF06605.13	PF04630.14	PF07902.13	VR.PF10651.11
2	Im.PF00680.22	PF16778.7	PF16945.7	VR.PF19789.1
1	Im.PF00680.22	Im.PF09693.12	Im.PF18760.3	PF04513.14	PF05105.14	PF16938.7	VR.PF19789.1
4	Im.PF00680.22	Im.PF09693.12	PF04688.15	VR.PF19789.1
1	Im.VR.PF18454.3	PF04865.16	PF10934.10	VR.PF19755.1
1	Im.PF00680.22	Im.PF06605.13	Im.PF09693.12	PF03906.16	PF07902.13	PF16938.7	VR.PF19789.1
1	Im.PF01510.27	Im.PF05036.15	Im.PF05489.14	PF04865.16	PF06995.13	PF09684.12	VR.PF16190.7
1	Im.PF00680.22	Im.PF01510.27	Im.PF02987.18	PF05895.14	PF12205.10	VR.PF19789.1
1	Im.PF01442.20	Im.PF02987.18	Im.PF05382.15	Im.PF06605.13	Im.PF09693.12	Im.VR.PF07523.14	PF04513.14	PF04531.15	VR.PF10651.11
2	Im.PF00680.22	Im.PF01510.27	Im.PF05478.13	Im.PF05635.13	Im.PF13936.8	Im.PF14594.8	Im.PF18013.3	Im.VR.PF18454.3	PF04630.14	PF05709.13	PF09682.12	PF15586.8
1	Im.PF00680.22	PF04865.16	PF06995.13	PF09684.12	VR.PF12571.10
1	Im.PF05478.13	Im.PF14594.8	PF04513.14	PF05709.13	VR.PF19789.1
1	Im.PF06605.13	Im.PF08230.13	Im.PF10779.11	PF04630.14	PF05709.13	PF05895.14	PF07464.13	PF16938.7	VR.PF10651.11
1	Im.PF00680.22	Im.PF01510.27	Im.PF05036.15	Im.PF09693.12	PF05105.14	PF07464.13	PF18994.2	VR.PF19789.1
1	Im.PF10779.11	VR.PF10651.11
1	Im.PF00680.22	Im.PF01442.20	Im.PF09693.12	PF04513.14	PF11839.10	VR.PF19789.1
1	Im.PF00680.22	Im.PF01442.20	PF04865.16	PF10076.11	PF10934.10	PF15586.8	PF16945.7	VR.PF19789.1
2	Im.PF00680.22	Im.PF01510.27	Im.PF04691.14	Im.PF05635.13	Im.PF18013.3	Im.VR.PF18454.3
1	Im.PF05489.14	Im.PF05635.13	PF04865.16	PF06995.13	PF09682.12	PF09684.12	VR.PF16190.7
1	Im.PF00680.22	Im.PF01442.20	Im.PF06605.13	PF04513.14	PF04630.14	PF05709.13	PF16778.7	PF16945.7	VR.PF19789.1
1	Im.PF00680.22	Im.PF01442.20	Im.PF05203.18	Im.VR.PF18454.3	PF04531.15	PF07464.13	PF13754.8
1	Im.PF01442.20	PF04513.14	PF05895.14	PF16945.7	VR.PF19789.1
1	Im.PF00680.22	Im.PF14594.8	PF04630.14	PF05105.14	PF05709.13	PF05895.14	PF15586.8	PF16778.7	VR.PF19789.1
1	Im.PF01442.20	PF04630.14	VR.PF10651.11
1	Im.PF04691.14	Im.PF05382.15	Im.PF05478.13	Im.PF09693.12	PF05105.14	VR.PF10651.11
1	Im.PF02987.18	Im.PF05478.13	Im.PF06605.13	Im.PF09693.12	Im.PF18013.3	PF04688.15	PF05895.14	VR.PF10651.11
1	Im.PF05382.15	PF04865.16	PF10076.11	PF10934.10	PF12571.10	VR.PF19789.1
1	Im.PF05478.13	Im.PF18013.3	PF04513.14	PF04865.16	PF10076.11	PF10844.10	PF10934.10	PF13457.8	VR.PF12571.10
1	Im.PF00680.22	Im.PF01442.20	PF07464.13	PF07902.13	VR.PF19789.1
1	Im.PF09693.12	Im.PF18013.3	PF04630.14	VR.PF10651.11
1	Im.PF00680.22	Im.PF01442.20	PF04531.15	PF12205.10	PF16778.7	VR.PF19789.1
1	Im.PF06605.13	Im.PF18760.3	PF05709.13	VR.PF10651.11
1	Im.PF01442.20	PF04865.16	PF07464.13	PF10076.11	PF10844.10	PF10934.10	PF16945.7	VR.PF12571.10
1	Im.PF05478.13	Im.PF06605.13	Im.PF07538.13	Im.VR.PF12329.10	PF05105.14	PF07464.13	PF07889.14	VR.PF10651.11	VR.PF20072.1
1	Im.PF00680.22	Im.PF01442.20	Im.PF02987.18	Im.PF09693.12	PF04513.14	PF04862.14	PF05709.13	PF05895.14	VR.PF19789.1
1	Im.PF06605.13	PF04630.14	PF05709.13	PF05895.14	PF07464.13	VR.PF10651.11
1	Im.PF00680.22	Im.PF04691.14	Im.PF09693.12	PF04865.16	PF10076.11	PF10934.10	PF12571.10	PF16938.7	VR.PF19789.1
1	Im.PF01442.20	PF04531.15	PF04630.14	PF05709.13	PF05895.14	PF07464.13	PF13457.8	PF18994.2	VR.PF10651.11
1	Im.PF00680.22	Im.PF05036.15	Im.PF09693.12	PF09682.12	VR.PF19789.1
1	Im.PF06605.13	PF04531.15	PF13457.8	VR.PF10651.11	VR.PF20072.1
1	Im.PF00680.22	Im.PF01510.27	Im.PF05635.13	Im.PF13936.8	Im.PF18013.3	Im.VR.PF18454.3	PF09682.12
1	Im.PF01442.20	Im.PF05478.13	PF04862.14	PF07464.13	PF10651.11	VR.PF10651.11
1	Im.PF00680.22	Im.PF05382.15	Im.PF09693.12	PF04865.16	PF10076.11	PF10934.10	PF12571.10	VR.PF19789.1
6	Im.PF00570.25	Im.PF05635.13	Im.VR.PF00536.32	Im.VR.PF13895.8
2	Im.PF06723.15	Im.PF18760.3	VR.PF10651.11
6	Im.PF14493.8	Im.VR.PF18454.3	PF04865.16	PF10076.11
1	Im.PF00680.22	Im.PF01442.20	Im.PF06605.13	Im.PF18013.3	PF04630.14	PF07464.13	VR.PF19789.1
1	Im.PF00680.22	Im.PF00882.20	Im.PF01442.20	Im.PF01510.27	Im.PF05036.15	Im.PF05478.13	PF16945.7	VR.PF10651.11
6	Im.PF01442.20	Im.PF05635.13	Im.VR.PF18454.3	PF04513.14	PF04865.16	PF07464.13	PF10076.11
3	Im.PF08400.12	Im.PF18838.3	Im.VR.PF18454.3
4	Im.PF18013.3	Im.VR.PF07523.14	PF04865.16	PF10076.11	PF10844.10	PF10934.10	PF12571.10
3	Im.PF00680.22	Im.PF01442.20	PF04513.14	PF04688.15	VR.PF19789.1
2	Im.PF00680.22	Im.PF01442.20	Im.PF05036.15	Im.PF05478.13	Im.PF13936.8	PF04688.15	PF04862.14	PF05709.13	PF05895.14	PF07464.13	PF16778.7	VR.PF10651.11
1	Im.PF01442.20	Im.PF05478.13	PF12205.10	PF16778.7	VR.PF10651.11
5	Im.PF05036.15	PF04531.15	PF04865.16	PF10076.11	PF10844.10	PF10934.10	VR.PF12571.10
1	Im.PF00680.22	Im.PF05478.13	Im.PF09693.12	PF04513.14	PF05895.14	PF15586.8	PF16938.7	PF18994.2	VR.PF19789.1
3	Im.VR.PF05478.13	VR.PF09603.12
1	Im.PF00680.22	Im.PF01510.27	Im.PF05036.15	Im.PF09693.12	Im.PF18013.3	PF05709.13	PF09682.12	VR.PF19789.1
2	Im.PF12329.10	Im.PF13936.8	PF16778.7	VR.PF10651.11
2	Im.PF05036.15	VR.PF10651.11	VR.PF20072.1
1	Im.PF00680.22	Im.PF02987.18	Im.PF05478.13	PF04513.14	PF16774.7	VR.PF19789.1
3	Im.PF14493.8	Im.PF18760.3	Im.VR.PF18454.3
2	Im.PF01442.20	Im.PF02987.18	PF03906.16	PF07902.13	PF16774.7	VR.PF10651.11
1	Im.PF00680.22	Im.PF06605.13	Im.PF13936.8	PF04513.14	PF07464.13	PF07902.13	VR.PF19789.1
2	Im.PF00680.22	Im.PF02987.18	Im.PF05036.15	Im.PF05478.13	PF05709.13	PF09682.12	VR.PF19789.1
1	Im.PF09693.12	Im.PF18013.3	PF04513.14	PF07464.13	PF13457.8	VR.PF10651.11
1	Im.PF00680.22	Im.PF01510.27	Im.PF06605.13	VR.PF19789.1
2	Im.PF00680.22	Im.PF05478.13	Im.PF06605.13	Im.PF18013.3	PF15586.8	VR.PF19789.1
1	Im.PF00680.22	Im.PF09693.12	PF05895.14	PF12205.10	VR.PF19789.1
3	Im.PF01510.27	Im.PF05036.15	PF04865.16	PF10076.11	PF10844.10	PF10934.10	VR.PF12571.10
1	Im.PF01510.27	Im.PF13936.8	Im.PF14493.8	Im.PF18013.3	PF04865.16	PF06995.13	PF09684.12	PF12059.10	VR.PF16190.7
1	Im.PF00680.22	PF04865.16	PF06995.13	PF09684.12	PF12571.10	PF13457.8	VR.PF19789.1
2	Im.PF00680.22	Im.PF05036.15	VR.PF10651.11
2	Im.PF00680.22	PF04513.14	PF07464.13	VR.PF19789.1
1	Im.PF00680.22	Im.PF01510.27	Im.PF18013.3	PF16945.7	VR.PF19789.1
1	Im.PF00680.22	PF10076.11	PF12571.10	VR.PF19789.1
1	Im.PF00680.22	VR.PF10651.11
2	Im.PF00680.22	Im.PF01442.20	Im.PF06605.13	Im.PF18013.3	PF04513.14	VR.PF19789.1
2	Im.PF00680.22	Im.PF06605.13	Im.PF13936.8	PF04513.14	PF07464.13	VR.PF19789.1
1	Im.PF18013.3	Im.VR.PF07523.14	PF12571.10
1	Im.PF01510.27	Im.PF13936.8	Im.PF14493.8	Im.PF18013.3	PF04865.16	PF09684.12	VR.PF16190.7
2	Im.PF00680.22	Im.PF01510.27	Im.PF05036.15	PF12205.10	PF16945.7	VR.PF10651.11
1	Im.PF00680.22	Im.PF04691.14	Im.PF05478.13	Im.PF09693.12	PF05895.14	PF15586.8	PF16938.7	PF18994.2	VR.PF19789.1
1	Im.PF12329.10	VR.PF19789.1
1	Im.PF06605.13	PF05105.14	VR.PF19789.1
1	Im.PF00680.22	Im.PF13936.8	Im.PF18013.3	PF09682.12	VR.PF19789.1
1	Im.PF18013.3	PF09682.12	VR.PF10651.11
1	Im.PF00680.22	Im.PF05635.13	Im.PF13814.8	Im.VR.PF00536.32
2	Im.PF00680.22	Im.PF05635.13	Im.PF08400.12	PF13202.8	PF18902.2	VR.PF16190.7
1	Im.PF05635.13	Im.PF14493.8	Im.VR.PF07603.13	VR.PF04706.14	VR.PF18203.3
1	Im.PF00028.19	PF00630.21	VR.PF00630.21
13	Im.PF05635.13	Im.PF12329.10	Im.VR.PF18454.3	PF18823.3	VR.PF16190.7
4	Im.PF00515.30	Im.PF00570.25	Im.VR.PF00536.32
3	Im.PF05635.13	Im.VR.PF18454.3	PF18823.3	VR.PF16190.7
3	Im.PF05635.13	Im.PF13814.8	Im.PF14493.8	Im.VR.PF00028.19	VR.PF17425.4
3	Im.PF05635.13	Im.PF13814.8	Im.PF14493.8	PF08014.13	VR.PF17425.4
1	Im.PF00570.25	Im.PF05635.13	Im.VR.PF08308.13	Im.VR.PF13895.8
1	Im.PF14493.8	Im.VR.PF07589.13
1	Im.PF00536.32	Im.PF00570.25	Im.VR.PF00536.32	PF19631.1	PF20030.1
1	Im.PF00536.32	Im.PF00570.25	Im.PF05635.13	Im.PF13004.9	Im.PF13895.8	Im.VR.PF08308.13
2	Im.PF00536.32	Im.PF00570.25	Im.PF17273.4	Im.VR.PF00536.32
1	Im.PF05635.13	Im.VR.PF00536.32	Im.VR.PF07589.13
1	Im.PF05635.13	Im.PF09952.11	Im.PF13814.8	Im.PF14493.8	Im.VR.PF03406.15	VR.PF17425.4
1	Im.PF00680.22	Im.PF05635.13	Im.VR.PF07603.13
1	Im.PF00680.22	Im.PF05635.13	Im.PF08308.13	Im.PF14686.8	Im.VR.PF00536.32	PF14326.8	PF18221.3
1	Im.PF03781.18	Im.PF14493.8	Im.VR.PF13271.8
1	Im.PF05635.13	Im.PF13271.8	Im.PF14493.8	PF19971.1	VR.PF19971.1
1	Im.PF00536.32	Im.PF05635.13	Im.PF14493.8	Im.VR.PF13271.8
1	Im.PF13646.8	Im.VR.PF00536.32
1	Im.PF13271.8	Im.VR.PF00536.32	Im.VR.PF08357.13
1	Im.PF05635.13	Im.PF17957.3	PF13750.8	VR.PF00630.21
2	Im.PF00028.19	Im.PF05635.13	Im.VR.PF00028.19	PF09603.12
1	Im.PF00570.25	Im.PF05635.13	Im.VR.PF00536.32	Im.VR.PF08308.13
1	Im.PF00493.25	Im.PF05635.13	Im.PF13814.8	Im.PF14493.8	PF08014.13	VR.PF17425.4
2	Im.PF05635.13	Im.VR.PF17957.3	VR.PF13750.8
2	Im.PF05635.13	Im.PF14493.8	Im.VR.PF00536.32	Im.VR.PF08357.13
1	Im.PF00680.22	Im.PF05635.13	PF06995.13	VR.PF16190.7
1	Im.PF05635.13	VR.PF12571.10
1	Im.PF00028.19	Im.PF05635.13	Im.VR.PF00028.19
2	Im.PF00680.22	Im.PF05635.13	VR.PF19789.1
1	Im.PF00536.32	Im.PF00570.25	Im.VR.PF00536.32	Im.VR.PF13271.8
1	Im.PF05635.13	Im.VR.PF18454.3	PF18853.3
1	Im.VR.PF18454.3	PF18853.3
1	Im.PF00536.32	Im.VR.PF18454.3
1	Im.VR.PF18454.3	PF00630.21	PF18657.3
4	Im.PF02987.18	Im.PF05478.13	Im.PF10779.11	PF04630.14	PF05709.13	PF18902.2	PF18994.2	VR.PF10651.11
1	Im.PF00680.22	Im.PF01510.27	Im.PF05635.13	Im.PF17989.3	PF04865.16	PF05105.14	PF10844.10	PF10934.10	VR.PF16190.7
6	Im.PF01442.20	Im.VR.PF18454.3	PF05105.14	PF07464.13	PF12205.10
1	Im.PF05635.13	PF05105.14	PF09458.12	PF09682.12	PF12571.10	VR.PF16190.7
4	Im.PF00680.22	Im.PF05635.13	PF04865.16	PF10934.10	VR.PF16190.7
1	Im.PF05635.13	Im.PF18760.3	VR.PF16190.7
1	Im.PF10779.11	PF18902.2	PF18994.2	VR.PF10651.11
2	Im.PF01442.20	Im.PF05635.13	PF04865.16	PF05105.14	PF07464.13	PF09458.12	PF09682.12	PF10076.11	PF12571.10	PF19865.1	VR.PF16190.7
1	Im.PF00680.22	Im.PF01510.27	Im.PF05635.13	PF04865.16	PF05105.14	PF10844.10	PF10934.10	VR.PF16190.7
1	Im.PF00680.22	Im.PF05635.13	PF18853.3	VR.PF16190.7
1	Im.PF00680.22	Im.PF05635.13	PF18914.2	VR.PF18959.2
3	Im.PF00680.22	Im.PF03119.18	Im.PF05635.13	VR.PF18959.2
2	Im.PF01442.20	Im.PF05635.13	PF01634.20	PF04513.14	PF04865.16	PF06995.13	PF09684.12	PF11335.10	VR.PF16190.7
1	Im.PF14493.8	Im.VR.PF00028.19
1	Im.PF00680.22	Im.PF04691.14	Im.PF05635.13	PF07464.13	VR.PF16190.7
1	Im.PF01442.20	Im.PF05478.13	Im.PF10779.11	PF05709.13	PF07464.13	PF18902.2	PF18994.2	VR.PF10651.11
1	Im.PF05635.13	PF04865.16	PF05105.14	PF09458.12	PF09682.12	PF10076.11	PF12571.10	VR.PF16190.7
1	Im.PF00680.22	Im.PF05635.13	PF18823.3	VR.PF16190.7
1	Im.PF00680.22	Im.PF05489.14	Im.PF05635.13	PF04865.16	PF06995.13	PF07464.13	PF09684.12	VR.PF16190.7
1	Im.PF00680.22	Im.VR.PF13418.8
1	Im.PF05635.13	Im.PF14493.8	Im.VR.PF13895.8	VR.PF19264.1
1	Im.PF05635.13	PF18959.2	VR.PF18959.2
3	Im.PF14493.8	VR.PF04706.14
1	Im.PF00570.25	Im.PF00680.22	Im.PF05635.13	Im.PF13271.8	Im.VR.PF13271.8
1	Im.VR.PF01751.24
1	Im.VR.PF14493.8	PF00827.19
1	Im.PF00680.22	Im.PF05635.13	Im.VR.PF00536.32	PF19971.1
1	Im.PF05635.13	Im.PF12329.10	PF07902.13	VR.PF16190.7
1	Im.PF00028.19	Im.PF00515.30	Im.PF01968.20	Im.PF14493.8	Im.VR.PF00536.32	Im.VR.PF13927.8
1	Im.PF00515.30	Im.PF02709.16	Im.PF05635.13	VR.PF00630.21
1	Im.PF00570.25	Im.PF05635.13	Im.PF08308.13	Im.VR.PF08308.13
7	Im.PF13271.8	Im.VR.PF13271.8
1	Im.PF00680.22	Im.PF05635.13	Im.VR.PF00536.32	PF07705.13	PF14326.8
1	Im.PF00680.22	Im.PF01442.20	Im.PF09693.12	PF04865.16	PF05105.14	PF10076.11	PF10844.10	PF10934.10	VR.PF19789.1
1	Im.PF00680.22	Im.PF05635.13	PF04865.16	PF10076.11	PF10934.10	VR.PF19789.1
2	Im.PF05635.13	PF16778.7	VR.PF16190.7
1	Im.PF03141.18	Im.PF05635.13	Im.VR.PF14686.8
1	Im.PF14493.8	VR.PF00630.21	VR.PF19408.1
1	Im.PF05635.13	Im.VR.PF00536.32	PF02169.18	PF14326.8
1	Im.PF00680.22	Im.PF05635.13	Im.VR.PF00536.32	Im.VR.PF13004.9	PF14326.8
2	Im.PF00536.32	Im.PF00570.25	Im.VR.PF08308.13
1	Im.PF00680.22	Im.PF05635.13	VR.PF00630.21
1	Im.PF00028.19	Im.PF05635.13	Im.VR.PF00028.19	PF19408.1
2	Im.PF00493.25	Im.PF00570.25	Im.PF13620.8	Im.VR.PF00536.32
1	Im.PF00680.22	Im.PF05635.13	Im.VR.PF18454.3	PF18902.2
1	Im.PF17957.3	Im.VR.PF07647.19	Im.VR.PF08308.13
1	Im.PF01442.20	Im.PF14594.8	PF04630.14	PF05709.13	PF15586.8	PF16778.7	VR.PF10651.11
2	Im.VR.PF07603.13
1	Im.PF00536.32	Im.PF00680.22	Im.PF08308.13	Im.VR.PF00536.32
1	Im.PF00680.22	Im.PF01262.23	Im.PF05635.13	Im.PF13271.8	Im.VR.PF13271.8	PF02985.24
2	Im.PF00536.32	Im.PF00680.22	Im.VR.PF00536.32	Im.VR.PF08308.13
2	Im.PF00680.22	Im.PF08230.13	Im.PF09693.12	PF04513.14	PF04531.15	PF07464.13	VR.PF19789.1
1	Im.PF00680.22	Im.PF05635.13	PF01991.20	VR.PF11684.10
2	Im.PF01442.20	Im.VR.PF18454.3	PF04865.16	PF07464.13	PF10076.11
1	Im.PF05635.13	Im.VR.PF13927.8
1	Im.PF00680.22	Im.PF05635.13	Im.PF13271.8	Im.VR.PF00536.32
2	Im.PF00680.22	Im.PF01431.23	Im.PF02369.18	Im.PF05635.13	Im.PF13688.8	Im.VR.PF08308.13	PF05649.15
1	Im.PF00680.22	Im.PF05635.13	Im.PF13432.8	Im.VR.PF13895.8	VR.PF18657.3
1	Im.PF04495.16	Im.PF05635.13	Im.VR.PF00536.32
1	Im.PF00680.22	Im.PF05635.13	Im.PF13432.8	Im.VR.PF00536.32	Im.VR.PF13895.8
1	Im.PF00536.32	Im.PF00570.25	Im.VR.PF00536.32	Im.VR.PF13004.9	PF20030.1
1	Im.PF00536.32	Im.PF00570.25	Im.PF05635.13	Im.VR.PF13271.8
1	Im.PF00536.32	Im.PF00570.25	Im.VR.PF00536.32	Im.VR.PF08308.13
1	Im.VR.PF07523.14	PF16778.7	VR.PF03906.16	VR.PF10651.11
1	Im.VR.PF18454.3	PF15418.8	PF16778.7
1	Im.PF12329.10	Im.VR.PF18454.3
1	Im.PF05635.13	PF00630.21	VR.PF00630.21	VR.PF19408.1
1	Im.PF01442.20	Im.PF14493.8	Im.VR.PF18454.3
5	Im.PF00536.32	Im.PF00570.25	Im.VR.PF03781.18	Im.VR.PF13271.8	PF18221.3	PF20030.1
1	Im.PF05635.13	Im.PF08357.13	Im.PF13271.8	Im.VR.PF00536.32
1	Im.PF00536.32	Im.PF00570.25	Im.VR.PF00536.32	Im.VR.PF13271.8	PF18221.3	PF20030.1
1	Im.PF00493.25	Im.PF00595.26	Im.PF00680.22	Im.PF05635.13	Im.PF13895.8	Im.VR.PF13271.8	PF14092.8	PF19964.1
1	Im.PF00536.32	Im.PF00570.25	Im.PF13004.9	Im.VR.PF00536.32
1	Im.PF00536.32	Im.PF00570.25	Im.VR.PF00536.32	Im.VR.PF13895.8
1	Im.PF00536.32	Im.PF05635.13	Im.PF08357.13	Im.VR.PF13271.8
1	Im.PF05635.13	Im.PF13271.8	Im.VR.PF00536.32	Im.VR.PF13271.8
1	Im.PF00536.32	Im.PF00570.25	Im.VR.PF03781.18	Im.VR.PF13271.8	PF20030.1
1	Im.PF00536.32	Im.PF00570.25	Im.PF13432.8	Im.VR.PF00536.32	PF05090.16
1	Im.PF00536.32	Im.PF00570.25	Im.PF03781.18	Im.VR.PF00536.32	PF19631.1
1	Im.PF00536.32	Im.PF00570.25	Im.VR.PF00536.32	Im.VR.PF03781.18	Im.VR.PF13271.8	PF19964.1
1	Im.PF13271.8	Im.PF14493.8	Im.VR.PF13271.8
1	Im.PF00536.32	Im.PF00570.25	Im.PF08357.13	Im.VR.PF00536.32
1	Im.PF05635.13	Im.PF13271.8	Im.VR.PF00536.32
1	Im.PF00680.22	PF13457.8	PF19157.2	VR.PF19789.1
1	Im.PF01442.20	Im.PF05489.14	PF04865.16	PF06995.13	PF07464.13	PF09684.12	PF12571.10	PF18946.2	VR.PF10651.11
1	Im.PF01442.20	PF04531.15	PF04630.14	PF05709.13	PF05895.14	PF07464.13	PF10651.11	PF18994.2	VR.PF10651.11
2	Im.VR.PF18454.3	PF05105.14
3	Im.PF01442.20	Im.PF02987.18	Im.PF09693.12	PF04630.14	PF05709.13	PF07464.13	PF18994.2	VR.PF10651.11
1	Im.PF01510.27	Im.PF02987.18	Im.PF05478.13	Im.PF14594.8	Im.PF18013.3	Im.VR.PF18454.3	PF05709.13	PF09682.12
1	Im.PF02987.18	Im.PF05478.13	Im.PF06605.13	PF04513.14	PF04531.15	PF05709.13	VR.PF10651.11
1	Im.PF01510.27	Im.PF05036.15	PF04865.16	PF09682.12	PF10076.11	PF10934.10	PF12571.10	PF16945.7	VR.PF10651.11
1	Im.PF05036.15	Im.PF09693.12	PF09682.12	VR.PF10651.11
3	Im.PF01442.20	Im.PF09693.12	Im.PF18013.3	PF05105.14	PF05895.14	PF07464.13	VR.PF10651.11
1	Im.PF00680.22	PF05895.14	PF16945.7	VR.PF19789.1
1	Im.PF09693.12	Im.PF18013.3	PF05105.14	VR.PF10651.11
1	Im.PF00536.32	Im.PF01431.23	Im.PF03781.18	Im.PF05635.13	PF05649.15	VR.PF09603.12
1	Im.PF00680.22	Im.PF01442.20	Im.PF09693.12	Im.PF18013.3	PF07464.13	PF13457.8	VR.PF19789.1
1	Im.PF00680.22	Im.PF07523.14	Im.PF18760.3	VR.PF19789.1
1	Im.PF00680.22	Im.PF01442.20	Im.PF09693.12	Im.PF18013.3	PF05709.13	VR.PF19789.1
1	Im.PF04691.14	Im.PF05489.14	Im.PF09693.12	PF04865.16	PF06995.13	PF09684.12	PF12571.10	VR.PF12571.10
1	Im.PF01442.20	Im.PF05036.15	Im.PF14594.8	PF04630.14	PF05709.13	PF16945.7	VR.PF10651.11
1	Im.PF18760.3	PF04531.15	VR.PF10651.11
1	Im.PF06605.13	Im.PF08230.13	Im.PF10779.11	PF04630.14	PF05709.13	PF05895.14	PF15586.8	PF16938.7	VR.PF10651.11
1	Im.PF01510.27	Im.PF02987.18	Im.PF05478.13	Im.PF14594.8	Im.PF18013.3	Im.VR.PF18454.3	PF04513.14	PF05709.13	PF09682.12
1	Im.PF00680.22	Im.PF02987.18	Im.PF05478.13	Im.PF09693.12	PF04630.14	PF04862.14	PF05105.14	PF10651.11	VR.PF19789.1
1	Im.PF00680.22	Im.PF09693.12	PF05105.14	PF15586.8	VR.PF19789.1
2	Im.PF05382.15	PF03906.16	PF05105.14	PF07464.13	VR.PF10651.11
1	Im.PF01442.20	Im.PF12329.10	VR.PF10651.11
1	Im.PF01442.20	PF04865.16	PF10076.11	PF10844.10	PF10934.10	PF16778.7	VR.PF10651.11
1	Im.PF18013.3	PF16945.7	VR.PF10651.11	VR.PF20072.1
1	Im.PF01442.20	Im.PF02987.18	Im.PF06605.13	PF05709.13	PF05895.14	PF16778.7	PF16938.7	VR.PF10651.11
1	Im.PF09693.12	Im.PF13936.8	PF05105.14	VR.PF12571.10
1	Im.PF08230.13	Im.PF09693.12	PF16938.7	VR.PF10651.11
1	Im.PF05635.13	Im.PF14493.8	Im.VR.PF18454.3	PF04865.16	PF05105.14	PF09684.12	PF12571.10
1	Im.PF10779.11	Im.PF14493.8	Im.VR.PF01510.27
1	Im.PF00536.32	Im.PF05635.13	Im.VR.PF00536.32	PF00467.31
6	Im.PF00536.32	Im.PF13271.8	Im.VR.PF13271.8
7	Im.PF00570.25	Im.PF03781.18	Im.VR.PF00536.32	PF15607.8	PF19631.1
9	Im.PF00570.25	Im.VR.PF13271.8	PF19631.1
7	Im.PF00680.22	Im.PF05635.13	Im.VR.PF00536.32	Im.VR.PF07589.13	Im.VR.PF13895.8
14	Im.PF00536.32	Im.PF00570.25	Im.PF08357.13	Im.VR.PF00536.32	PF20030.1
1	Im.PF00536.32	Im.PF00570.25	Im.VR.PF00536.32	Im.VR.PF03781.18	Im.VR.PF07647.19	Im.VR.PF13895.8	PF20030.1
3	Im.PF00536.32	Im.PF05635.13	Im.PF08357.13	Im.PF13271.8	Im.VR.PF13271.8
4	Im.PF00536.32	Im.PF00570.25	Im.VR.PF13271.8	PF19631.1
5	Im.PF00570.25	Im.VR.PF07647.19
2	Im.PF05635.13	Im.VR.PF13004.9	PF19408.1
6	Im.PF00536.32	Im.PF05635.13	Im.VR.PF00536.32	PF20028.1
3	Im.PF00680.22	Im.PF05635.13	Im.VR.PF00536.32	PF19755.1
1	Im.PF00570.25	Im.VR.PF00536.32	PF09721.12
3	Im.PF00570.25	Im.PF14493.8	Im.VR.PF00536.32	Im.VR.PF03781.18	Im.VR.PF13271.8
1	Im.PF00536.32	Im.PF05635.13	Im.VR.PF00536.32	Im.VR.PF13271.8
1	Im.PF00680.22	Im.PF05635.13	Im.VR.PF00536.32	PF20028.1
1	Im.PF00536.32	Im.PF05635.13	Im.PF08357.13	Im.PF13271.8	Im.VR.PF13271.8	PF20028.1
1	Im.PF00570.25	Im.PF05635.13	Im.VR.PF00536.32	Im.VR.PF13271.8
1	Im.PF02089.17	Im.VR.PF05635.13	PF14326.8
4	Im.PF05635.13	Im.VR.PF00536.32	Im.VR.PF13927.8
1	Im.PF05635.13	Im.VR.PF18454.3	PF04513.14	PF07464.13	PF18657.3	VR.PF19755.1
1	Im.PF01510.27	Im.PF04691.14	Im.PF05036.15	Im.PF05635.13	Im.PF14493.8	Im.VR.PF18454.3	PF04865.16	PF10076.11	PF10934.10	PF12571.10
1	Im.PF00680.22	Im.PF01442.20	Im.PF05635.13	Im.PF06605.13	Im.PF13936.8	Im.VR.PF18454.3	PF05709.13	PF07464.13	VR.PF19755.1
1	Im.PF01442.20	Im.PF05489.14	PF04865.16	PF06995.13	PF09684.12	PF12571.10	PF19408.1	VR.PF00630.21
1	Im.PF05635.13	Im.PF07603.13	PF12733.9	VR.PF12733.9
1	Im.PF00680.22	Im.PF01442.20	PF04865.16	PF07464.13	PF18352.3	VR.PF19789.1
1	Im.PF00680.22	PF04865.16	PF07464.13	PF12571.10	PF18352.3	VR.PF19789.1
1	Im.PF00570.25	Im.PF13895.8	Im.VR.PF00536.32
1	Im.PF00536.32	Im.PF00680.22	Im.PF05635.13	Im.VR.PF08308.13	Im.VR.PF13895.8
1	Im.PF00680.22	Im.PF05635.13	PF05887.13	VR.PF19264.1
5	Im.PF00570.25	Im.PF13271.8	Im.VR.PF13271.8
1	Im.PF00536.32	Im.PF00570.25	Im.PF03781.18	Im.PF07647.19	Im.PF13895.8	Im.VR.PF00536.32	PF20030.1
2	Im.PF00570.25	Im.VR.PF00536.32	PF11984.10
1	Im.PF00570.25	Im.VR.PF07647.19	PF15418.8
1	Im.PF05635.13	PF03906.16	PF19264.1	VR.PF16190.7
1	Im.PF00570.25	Im.PF05635.13	Im.VR.PF00536.32	PF15653.8
1	Im.PF05635.13	Im.PF13271.8	Im.VR.PF08357.13	Im.VR.PF13004.9
1	Im.PF00536.32	Im.PF05635.13	Im.PF13895.8	Im.VR.PF00536.32
1	Im.PF00536.32	Im.PF05635.13	Im.PF08357.13	Im.VR.PF08357.13	PF20028.1
3	Im.PF00680.22	Im.PF05635.13	Im.PF13432.8	Im.VR.PF00536.32	Im.VR.PF03781.18	Im.VR.PF13271.8
1	Im.PF00570.25	Im.PF12796.9	Im.PF13415.8	Im.VR.PF00536.32	PF11984.10
1	Im.VR.PF00536.32	Im.VR.PF13927.8
1	Im.PF05635.13	Im.VR.PF13271.8	VR.PF11684.10
1	Im.PF05635.13	Im.VR.PF18454.3	PF04513.14	PF04865.16	PF07464.13	PF10934.10	PF18352.3
4	Im.PF00570.25	Im.VR.PF00536.32	Im.VR.PF03781.18	Im.VR.PF07647.19	Im.VR.PF13895.8	PF20030.1
1	Im.PF00536.32	Im.PF05635.13	Im.VR.PF08357.13
1	Im.PF03406.15	Im.PF18454.3	Im.VR.PF18454.3
1	Im.PF00680.22	PF04513.14	PF16168.7	VR.PF19789.1
2	Im.PF01442.20	Im.PF05635.13	Im.VR.PF18454.3	PF04513.14	PF04865.16	PF10076.11
1	Im.PF05489.14	Im.PF05635.13	Im.VR.PF18454.3	PF04865.16	PF07464.13	PF10076.11
1	Im.PF18838.3	Im.VR.PF18454.3	PF05105.14	VR.PF19755.1
1	Im.PF18838.3	Im.VR.PF18454.3	PF03906.16	PF05105.14	VR.PF19755.1
1	Im.PF04691.14	Im.PF05489.14	Im.PF09693.12	PF04865.16	PF06995.13	PF09684.12	PF12571.10	VR.PF10651.11	VR.PF12571.10
2	Im.PF01510.27	Im.PF18013.3	PF12205.10	PF19591.1	VR.PF10651.11
3	Im.PF04691.14	PF04513.14	PF04862.14	PF05709.13	VR.PF10651.11
1	Im.PF00680.22	Im.PF05489.14	PF04865.16	PF05105.14	PF06995.13	PF07464.13	PF09684.12	VR.PF12571.10
1	Im.PF02987.18	Im.PF05478.13	Im.PF09693.12	Im.PF14594.8	PF04513.14	PF05709.13	VR.PF10651.11
1	Im.PF01442.20	Im.PF04691.14	Im.PF05489.14	PF04865.16	PF06995.13	PF09684.12	VR.PF12571.10	VR.PF16190.7
1	Im.PF00680.22	PF04630.14	VR.PF19789.1
1	Im.PF00680.22	Im.PF01442.20	Im.PF02987.18	Im.PF14594.8	PF04513.14	PF05105.14	PF05709.13	PF13457.8	VR.PF19789.1
1	Im.PF00680.22	Im.PF02987.18	Im.PF05478.13	Im.PF14594.8	Im.VR.PF18454.3	PF05709.13	PF07464.13
1	Im.PF01442.20	Im.PF05036.15	Im.PF05489.14	Im.PF13936.8	PF04513.14	PF04865.16	PF06995.13	PF09684.12	PF12059.10	PF16945.7	VR.PF16190.7
1	Im.PF05489.14	Im.PF09693.12	PF04865.16	PF06995.13	PF09684.12	VR.PF12571.10
1	Im.PF09693.12	Im.VR.PF18454.3	VR.PF10651.11
1	Im.PF09693.12	Im.PF13936.8	PF05105.14	PF16778.7	VR.PF12571.10
1	Im.PF00680.22	PF10651.11	VR.PF19789.1
1	Im.PF02796.17	Im.VR.PF18454.3
3	Im.VR.PF18454.3	PF19087.2	VR.PF19755.1
2	Im.PF00536.32	Im.PF00570.25	Im.VR.PF03781.18	PF15607.8	PF19631.1
1	Im.PF05635.13	Im.VR.PF13004.9
1	Im.PF05635.13	Im.PF14493.8	PF04706.14	VR.PF00630.21
1	Im.PF00680.22	Im.PF05635.13	Im.VR.PF13895.8	VR.PF19264.1
2	Im.PF00570.25	Im.PF05635.13	Im.PF13646.8	Im.VR.PF00536.32	PF17930.3
2	Im.PF00536.32	Im.PF01210.25	Im.PF05635.13	Im.PF07719.19	Im.PF09699.12	Im.PF14686.8	PF15418.8	PF19408.1	VR.PF16190.7
1	Im.PF00515.30	Im.VR.PF00536.32
1	Im.PF05036.15	Im.PF05635.13	VR.PF04706.14
1	Im.PF00515.30	Im.PF00570.25	Im.VR.PF00536.32	PF14326.8	PF17930.3
1	Im.PF01510.27	Im.PF05036.15	Im.PF05478.13	Im.PF06605.13	Im.PF07523.14	Im.PF09693.12	PF05709.13	PF09682.12	PF10651.11	VR.PF19789.1
1	Im.PF00680.22	Im.PF01510.27	PF07902.13	PF09682.12	VR.PF19789.1
1	Im.PF00680.22	Im.PF05036.15	PF04513.14	PF05895.14	PF07464.13	VR.PF10651.11
1	Im.PF00680.22	Im.PF01442.20	Im.PF01510.27	PF05709.13	VR.PF19789.1
1	Im.PF18013.3	PF04862.14	PF05709.13	PF05895.14	PF16778.7	VR.PF10651.11
1	Im.PF00680.22	Im.PF05635.13	VR.PF16190.7	VR.PF19264.1
1	Im.PF05635.13	Im.PF07719.19	Im.PF14686.8	VR.PF16190.7
2	Im.PF00680.22	Im.PF05635.13	VR.PF17789.3
1	Im.PF00680.22	Im.PF05635.13	Im.VR.PF18454.3	PF18914.2
1	Im.PF00570.25	Im.PF00680.22	Im.PF05635.13	Im.VR.PF08308.13	PF07752.13
1	Im.PF00536.32	Im.PF00570.25	Im.PF13895.8	Im.VR.PF00536.32	Im.VR.PF13895.8	PF14326.8	PF19865.1
1	Im.PF00570.25	Im.VR.PF08308.13	Im.VR.PF13895.8
1	Im.PF01442.20	Im.PF05489.14	PF04865.16	PF06995.13	PF09684.12	PF12205.10	PF16778.7	VR.PF12571.10
1	Im.PF01442.20	Im.PF05489.14	Im.PF14493.8	Im.VR.PF18454.3	PF04513.14	PF04865.16	PF06995.13	PF09684.12
1	Im.PF00680.22	Im.PF01442.20	Im.PF01510.27	Im.PF05478.13	Im.PF18013.3	PF04865.16	PF07464.13	PF10076.11	PF10934.10	PF12571.10	VR.PF19789.1
1	Im.PF00680.22	Im.PF01442.20	Im.PF05382.15	Im.PF09693.12	Im.PF14594.8	VR.PF19789.1
1	Im.PF00680.22	Im.PF01510.27	Im.PF04691.14	Im.PF05635.13	Im.PF13936.8	Im.PF14594.8	Im.PF18013.3	Im.VR.PF18454.3	PF04630.14	PF05709.13	PF09682.12
1	Im.PF09693.12	Im.PF13936.8	Im.PF18760.3	PF05105.14	VR.PF10651.11
1	Im.PF03781.18	Im.PF05635.13	Im.PF08357.13	Im.PF13271.8	Im.VR.PF13271.8
2	Im.PF13271.8	Im.VR.PF13271.8	PF01634.20
1	Im.PF00570.25	Im.PF01510.27	Im.PF13271.8	Im.VR.PF00536.32	PF19631.1
1	Im.PF00680.22	Im.PF05635.13	Im.VR.PF00536.32	Im.VR.PF03781.18	Im.VR.PF13271.8
1	Im.PF00536.32	Im.PF05635.13	Im.PF08357.13	Im.PF13271.8	Im.VR.PF13271.8	PF19971.1
1	Im.PF00570.25	Im.PF08357.13	Im.VR.PF00536.32	Im.VR.PF08357.13
1	Im.PF03406.15	Im.VR.PF18454.3
1	Im.PF05635.13	Im.VR.PF00536.32	PF00467.31	PF07731.16
1	Im.PF05635.13	Im.VR.PF00536.32	PF20028.1
1	Im.PF05635.13	Im.VR.PF00028.19	VR.PF09603.12	VR.PF19408.1
1	Im.PF00680.22	Im.PF05635.13	Im.VR.PF00536.32	Im.VR.PF13927.8
1	Im.PF01510.27	PF04865.16	PF10076.11	PF10934.10	PF16945.7	VR.PF12571.10
4	Im.PF00570.25	Im.PF05635.13	Im.VR.PF02089.17
1	Im.PF00680.22	Im.PF05478.13	Im.PF08230.13	Im.PF18013.3	PF05895.14	PF10651.11	PF12205.10	PF16945.7	PF19789.1	VR.PF19789.1
2	Im.PF06605.13	PF04513.14	PF05895.14	PF07464.13	PF12205.10	VR.PF10651.11	VR.PF20072.1
1	Im.PF05635.13	Im.PF13271.8	Im.VR.PF02089.17
5	Im.PF00570.25	Im.VR.PF13895.8	VR.PF18657.3
2	Im.PF00570.25	Im.VR.PF00536.32	Im.VR.PF13271.8	PF02985.24
1	Im.PF00536.32	Im.PF00680.22	Im.VR.PF00536.32	Im.VR.PF08308.13	PF14326.8
1	Im.PF00536.32	Im.PF00570.25	Im.PF13271.8	Im.VR.PF00536.32
1	Im.PF00570.25	Im.PF12092.10	Im.PF13646.8	Im.VR.PF03781.18	PF19775.1
1	Im.PF00570.25	Im.PF05635.13	Im.VR.PF00536.32	Im.VR.PF13895.8	PF15653.8
1	Im.PF12796.9	Im.PF13415.8	Im.VR.PF00536.32	PF11984.10
2	Im.PF00680.22	PF03196.15	PF04865.16	PF10934.10	PF16640.7	VR.PF19789.1
1	Im.PF00536.32	Im.PF05635.13	Im.PF13271.8	Im.VR.PF02089.17
1	Im.PF00536.32	Im.PF00680.22	Im.PF05635.13	Im.PF08308.13	Im.VR.PF00536.32	PF14326.8
1	Im.PF05635.13	Im.PF14493.8	VR.PF18657.3
1	Im.PF00570.25	Im.PF12092.10	Im.VR.PF03781.18	PF19775.1
1	Im.PF00536.32	Im.PF05635.13	Im.VR.PF13895.8
1	Im.PF09693.12	Im.PF10779.11	PF09682.12	PF16774.7	VR.PF10651.11
1	Im.PF00536.32	Im.PF05635.13	Im.VR.PF02089.17
1	Im.PF00536.32	Im.PF00570.25	Im.PF08357.13	Im.PF13271.8	Im.VR.PF00536.32	Im.VR.PF08357.13
1	Im.PF01442.20	Im.PF09693.12	Im.PF10779.11	PF09682.12	PF16774.7	VR.PF10651.11
1	Im.PF00570.25	Im.PF13271.8	Im.VR.PF00536.32	PF19631.1
1	Im.PF14493.8	VR.PF04706.14	VR.PF19408.1
1	Im.PF05635.13	Im.PF13814.8	VR.PF00630.21	VR.PF04706.14
1	Im.PF00680.22	Im.PF05635.13	VR.PF10651.11
1	Im.PF01442.20	Im.PF18013.3	PF04513.14	PF04862.14	PF05709.13	PF09682.12	VR.PF10651.11
1	Im.PF01442.20	Im.PF09693.12	PF07464.13	PF09682.12	PF13457.8	VR.PF19789.1
3	Im.PF09693.12	PF04688.15	VR.PF10651.11
1	Im.VR.PF18454.3	PF04865.16	VR.PF19755.1
2	Im.PF18013.3	PF07464.13	PF13457.8	VR.PF20072.1
1	Im.PF05489.14	PF04865.16	PF06995.13	PF09684.12	PF12059.10	VR.PF16190.7
1	Im.PF05478.13	Im.PF14594.8	Im.PF18013.3	PF07464.13	PF09682.12	PF13457.8	VR.PF10651.11
1	Im.PF00680.22	PF03906.16	PF10651.11	VR.PF19789.1
1	Im.PF05635.13	PF15418.8	PF16724.7	PF19220.2	VR.PF16190.7
1	Im.PF01442.20	Im.PF05635.13	PF04865.16	PF06995.13	PF07464.13	PF09684.12	VR.PF16190.7
1	Im.PF01442.20	Im.PF18454.3	Im.VR.PF18454.3	PF04865.16	PF07464.13
1	Im.PF00680.22	Im.PF07538.13	PF05105.14	PF07902.13	VR.PF19789.1
1	Im.VR.PF07523.14
1	Im.PF03141.18	Im.PF05635.13	VR.PF00630.21	VR.PF09603.12	VR.PF19408.1
1	Im.PF05478.13	VR.PF10651.11
1	Im.PF00570.25	Im.VR.PF07647.19	Im.VR.PF08308.13
1	Im.PF05635.13	Im.VR.PF00570.25
1	Im.PF05635.13	Im.PF08308.13	PF00630.21	PF09603.12	PF19408.1	VR.PF00630.21	VR.PF19408.1
1	Im.PF00680.22	Im.PF05382.15	Im.PF09693.12	PF03906.16	PF04513.14	PF05709.13	PF07464.13	PF16945.7	VR.PF19789.1
1	Im.PF05635.13	Im.PF14493.8	VR.PF09603.12
1	Im.PF05635.13	PF05105.14	VR.PF16190.7
1	Im.PF05635.13	PF04513.14	PF14301.8	VR.PF16190.7
1	Im.PF00536.32	Im.PF00570.25	Im.PF05635.13	Im.VR.PF00536.32	Im.VR.PF03781.18
1	Im.PF05489.14	Im.PF05635.13	Im.VR.PF18454.3	PF04865.16	PF06995.13	PF09684.12
2	Im.PF14594.8	VR.PF10651.11
1	Im.PF00570.25	Im.PF05635.13	Im.PF13004.9	Im.PF13895.8	Im.VR.PF00536.32	Im.VR.PF00570.25
1	Im.PF05635.13	Im.VR.PF07603.13	VR.PF18657.3
2	Im.PF05635.13	Im.PF13688.8	PF18221.3	VR.PF19408.1
2	Im.PF00570.25	Im.PF03781.18	Im.PF05635.13	Im.PF08308.13	Im.PF13895.8	Im.VR.PF13895.8
1	Im.PF00570.25	Im.PF00680.22	Im.PF05635.13	Im.VR.PF00536.32	Im.VR.PF13895.8
1	Im.PF01442.20	Im.PF14594.8	PF04513.14	PF05709.13	PF16778.7	VR.PF10651.11
1	Im.VR.PF00536.32	Im.VR.PF13271.8	Im.VR.PF13927.8
1	Im.PF00536.32	Im.PF05635.13	VR.PF00008.29	VR.PF07974.15	VR.PF12946.9
1	Im.PF00570.25	Im.PF05635.13	Im.VR.PF13271.8
1	Im.PF06605.13	PF05105.14	PF07464.13	PF10651.11	VR.PF10651.11
1	Im.PF01442.20	Im.PF02987.18	VR.PF10651.11
1	Im.PF05489.14	Im.PF09693.12	PF04513.14	PF04865.16	PF09684.12	PF15586.8	VR.PF12571.10
1	Im.PF05036.15	PF07902.13	VR.PF10651.11
1	Im.PF00680.22	Im.PF12329.10	Im.PF13936.8	Im.PF18838.3	PF05105.14	VR.PF19789.1
2	Im.PF00680.22	Im.VR.PF18454.3	PF03196.15	PF04865.16	VR.PF19755.1
1	Im.PF00680.22	Im.PF01442.20	Im.PF02987.18	Im.PF05382.15	Im.PF09693.12	PF04630.14	PF04862.14	PF05709.13	PF07464.13	VR.PF19789.1
2	Im.PF00680.22	Im.PF01442.20	Im.PF02987.18	PF04862.14	PF05709.13	PF15586.8	PF16778.7	PF16945.7	VR.PF10651.11
2	Im.PF00680.22	PF16168.7	VR.PF19789.1
1	Im.PF01510.27	Im.PF05036.15	VR.PF10651.11
1	Im.PF00680.22	Im.PF01510.27	Im.PF05036.15	Im.PF09693.12	PF16945.7	VR.PF19789.1
2	Im.VR.PF18454.3	PF16945.7	VR.PF19755.1
2	Im.PF00680.22	PF16778.7	VR.PF10651.11
1	Im.PF05203.18	VR.PF09603.12
1	Im.PF02987.18	Im.PF05489.14	Im.VR.PF07523.14	PF04865.16	PF09682.12	PF09684.12	VR.PF12571.10
1	Im.PF01510.27	Im.PF05036.15	PF04513.14	PF04531.15	PF04865.16	PF10076.11	PF10844.10	PF10934.10	VR.PF12571.10
1	Im.PF01442.20	Im.PF02987.18	Im.PF09693.12	VR.PF10651.11
1	Im.PF01442.20	Im.PF06605.13	Im.PF09693.12	PF03906.16	PF04513.14	PF05709.13	PF10651.11	PF16938.7	VR.PF10651.11
1	Im.PF00570.25	Im.PF08308.13	Im.VR.PF00536.32
1	Im.PF00680.22	Im.PF01640.19	Im.PF05635.13	Im.PF13004.9	Im.PF18013.3	Im.VR.PF05478.13	PF04865.16	PF05816.13	PF07464.13	PF14301.8	VR.PF07902.13
1	Im.PF00680.22	Im.PF04691.14	PF04531.15	PF05887.13	PF10651.11	PF18994.2	VR.PF19789.1
1	Im.PF01442.20	Im.PF01510.27	Im.PF05036.15	Im.VR.PF18454.3	PF04865.16	PF05105.14	PF07464.13	PF10076.11	PF10844.10	PF10934.10	VR.PF10651.11
1	Im.PF01442.20	Im.PF05478.13	PF07464.13	PF09682.12	PF12205.10	VR.PF10651.11
1	Im.PF00680.22	Im.PF01442.20	PF16938.7	VR.PF19789.1
1	Im.PF01442.20	Im.VR.PF18454.3	PF04865.16	PF10076.11	VR.PF19755.1
1	Im.PF00680.22	Im.PF01442.20	PF04630.14	PF06321.13	VR.PF19789.1
1	Im.PF00680.22	Im.PF05478.13	Im.PF09693.12	PF04513.14	VR.PF19789.1
1	Im.PF00680.22	VR.PF05895.14
1	Im.PF03406.15	Im.PF09967.11	Im.VR.PF03406.15	PF00630.21
1	Im.VR.PF03406.15	VR.PF18657.3
1	Im.PF00680.22	Im.PF04691.14	Im.PF05635.13	Im.VR.PF18454.3	PF04513.14	PF04865.16	PF10076.11
[truncated: 554 more rows]
[truncated: 6 more columns]
